# Supplementary material for: Mood-Reactive Self-Esteem and Depression Vulnerability: Person-Specific Symptom Dynamics via Smart Phone Assessment
Source: PLoS One. 2015 Jul 1;10(7):e0129774. doi: 10.1371/journal.pone.0129774 (PMC4488435; doi:10.1371/journal.pone.0129774)
Supplement: S1 File — (TXT) [file pone.0129774.s001.txt]

id	arousal	sad	self	sample	mins	age	gender	hispanic	race	meds	cesd_base	rses	rsq	cesd_end
901	20	66	-5	1	0	31	Female	Non-hispanic	White	0	14	20	18	3
901	70	63	0	2	66	31	Female	Non-hispanic	White	0	14	20	18	3
901	92	40	4	3	304	31	Female	Non-hispanic	White	0	14	20	18	3
901	83	37	17	4	122	31	Female	Non-hispanic	White	0	14	20	18	3
901	85	35	5	5	125	31	Female	Non-hispanic	White	0	14	20	18	3
901	13	31	12	6	666	31	Female	Non-hispanic	White	0	14	20	18	3
901	72	34	19	7	253	31	Female	Non-hispanic	White	0	14	20	18	3
901				8		31	Female	Non-hispanic	White	0	14	20	18	3
901	90	10	33	9		31	Female	Non-hispanic	White	0	14	20	18	3
901	86	16	40	10	85	31	Female	Non-hispanic	White	0	14	20	18	3
901	92	4	31	11	800	31	Female	Non-hispanic	White	0	14	20	18	3
901	90	7	29	12	44	31	Female	Non-hispanic	White	0	14	20	18	3
901	92	16	31	13	52	31	Female	Non-hispanic	White	0	14	20	18	3
901	82	13	31	14	459	31	Female	Non-hispanic	White	0	14	20	18	3
901	47	10	33	15	92	31	Female	Non-hispanic	White	0	14	20	18	3
901	79	9	34	16	662	31	Female	Non-hispanic	White	0	14	20	18	3
901	87	12	33	17	166	31	Female	Non-hispanic	White	0	14	20	18	3
901	92	50	25	18	83	31	Female	Non-hispanic	White	0	14	20	18	3
901	92	16	26	19	173	31	Female	Non-hispanic	White	0	14	20	18	3
901	95	22	39	20	234	31	Female	Non-hispanic	White	0	14	20	18	3
901				21		31	Female	Non-hispanic	White	0	14	20	18	3
901	78	15	26	22		31	Female	Non-hispanic	White	0	14	20	18	3
901	92	23	31	23	94	31	Female	Non-hispanic	White	0	14	20	18	3
901	85	10	28	24	188	31	Female	Non-hispanic	White	0	14	20	18	3
901	97	26	24	25	120	31	Female	Non-hispanic	White	0	14	20	18	3
901	19	77	3	26	994	31	Female	Non-hispanic	White	0	14	20	18	3
901	74	43	21	27	264	31	Female	Non-hispanic	White	0	14	20	18	3
901	87	33	20	28	55	31	Female	Non-hispanic	White	0	14	20	18	3
901	87	41	20	29	288	31	Female	Non-hispanic	White	0	14	20	18	3
901	74	70	-14	30	131	31	Female	Non-hispanic	White	0	14	20	18	3
901	81	31	24	31	675	31	Female	Non-hispanic	White	0	14	20	18	3
901	88	17	27	32	190	31	Female	Non-hispanic	White	0	14	20	18	3
901	89	26	30	33	146	31	Female	Non-hispanic	White	0	14	20	18	3
901	76	23	25	34	68	31	Female	Non-hispanic	White	0	14	20	18	3
901	61	21	32	35	138	31	Female	Non-hispanic	White	0	14	20	18	3
901	68	30	17	36	834	31	Female	Non-hispanic	White	0	14	20	18	3
901	90	17	27	37	321	31	Female	Non-hispanic	White	0	14	20	18	3
901				38		31	Female	Non-hispanic	White	0	14	20	18	3
901	87	16	29	39		31	Female	Non-hispanic	White	0	14	20	18	3
901	50	12	34	40	96	31	Female	Non-hispanic	White	0	14	20	18	3
901	65	15	24	41	697	31	Female	Non-hispanic	White	0	14	20	18	3
901	68	21	40	42	61	31	Female	Non-hispanic	White	0	14	20	18	3
901	82	16	32	43	223	31	Female	Non-hispanic	White	0	14	20	18	3
901	50	17	28	44	173	31	Female	Non-hispanic	White	0	14	20	18	3
901	86	16	44	45	159	31	Female	Non-hispanic	White	0	14	20	18	3
901	64	5	37	46	937	31	Female	Non-hispanic	White	0	14	20	18	3
901	94	10	35	47	190	31	Female	Non-hispanic	White	0	14	20	18	3
901	82	15	42	48	157	31	Female	Non-hispanic	White	0	14	20	18	3
901	84	20	44	49	188	31	Female	Non-hispanic	White	0	14	20	18	3
901	37	16	40	50	87	31	Female	Non-hispanic	White	0	14	20	18	3
901	22	31	40	51	664	31	Female	Non-hispanic	White	0	14	20	18	3
901	37	24	43	52	149	31	Female	Non-hispanic	White	0	14	20	18	3
901	68	10	32	53	164	31	Female	Non-hispanic	White	0	14	20	18	3
901	69	4	36	54	186	31	Female	Non-hispanic	White	0	14	20	18	3
901	78	6	42	55	295	31	Female	Non-hispanic	White	0	14	20	18	3
901	37	73	10	56	802	31	Female	Non-hispanic	White	0	14	20	18	3
901	78	79	-22	57	68	31	Female	Non-hispanic	White	0	14	20	18	3
901				58		31	Female	Non-hispanic	White	0	14	20	18	3
901	76	13	39	59		31	Female	Non-hispanic	White	0	14	20	18	3
901	73	4	42	60	170	31	Female	Non-hispanic	White	0	14	20	18	3
901				61		31	Female	Non-hispanic	White	0	14	20	18	3
901	66	10	36	62		31	Female	Non-hispanic	White	0	14	20	18	3
901	90	6	38	63	144	31	Female	Non-hispanic	White	0	14	20	18	3
901	85	4	33	64	273	31	Female	Non-hispanic	White	0	14	20	18	3
901	37	13	31	65	293	31	Female	Non-hispanic	White	0	14	20	18	3
901	60	7	44	66	706	31	Female	Non-hispanic	White	0	14	20	18	3
901	79	9	42	67	184	31	Female	Non-hispanic	White	0	14	20	18	3
901	77	8	40	68	177	31	Female	Non-hispanic	White	0	14	20	18	3
901				69		31	Female	Non-hispanic	White	0	14	20	18	3
901	25	62	26	70		31	Female	Non-hispanic	White	0	14	20	18	3
901	71	6	38	71	675	31	Female	Non-hispanic	White	0	14	20	18	3
901	76	6	37	72	149	31	Female	Non-hispanic	White	0	14	20	18	3
901	61	7	33	73	63	31	Female	Non-hispanic	White	0	14	20	18	3
901	70	4	34	74	179	31	Female	Non-hispanic	White	0	14	20	18	3
901	63	8	-7	75	328	31	Female	Non-hispanic	White	0	14	20	18	3
901	26	39	23	76	544	31	Female	Non-hispanic	White	0	14	20	18	3
901	74	40	-9	77	304	31	Female	Non-hispanic	White	0	14	20	18	3
901	68	37	15	78	159	31	Female	Non-hispanic	White	0	14	20	18	3
901	45	36	18	79	251	31	Female	Non-hispanic	White	0	14	20	18	3
901	42	59	13	80	210	31	Female	Non-hispanic	White	0	14	20	18	3
901	64	16	30	81	690	31	Female	Non-hispanic	White	0	14	20	18	3
901	74	17	26	82	149	31	Female	Non-hispanic	White	0	14	20	18	3
901	68	9	30	83	212	31	Female	Non-hispanic	White	0	14	20	18	3
901	72	21	22	84	81	31	Female	Non-hispanic	White	0	14	20	18	3
901	76	21	26	85	135	31	Female	Non-hispanic	White	0	14	20	18	3
901	47	13	30	86	719	31	Female	Non-hispanic	White	0	14	20	18	3
901	72	8	32	87	122	31	Female	Non-hispanic	White	0	14	20	18	3
901	68	9	37	88	232	31	Female	Non-hispanic	White	0	14	20	18	3
901				89		31	Female	Non-hispanic	White	0	14	20	18	3
901				90		31	Female	Non-hispanic	White	0	14	20	18	3
901				91		31	Female	Non-hispanic	White	0	14	20	18	3
901	50	36	13	92		31	Female	Non-hispanic	White	0	14	20	18	3
901				93		31	Female	Non-hispanic	White	0	14	20	18	3
901	63	6	37	94		31	Female	Non-hispanic	White	0	14	20	18	3
901	79	15	33	95	170	31	Female	Non-hispanic	White	0	14	20	18	3
901				96		31	Female	Non-hispanic	White	0	14	20	18	3
901	67	12	33	97		31	Female	Non-hispanic	White	0	14	20	18	3
901	77	6	34	98	151	31	Female	Non-hispanic	White	0	14	20	18	3
901	77	11	36	99	105	31	Female	Non-hispanic	White	0	14	20	18	3
901	87	17	37	100	190	31	Female	Non-hispanic	White	0	14	20	18	3
901	84	13	27	101	996	31	Female	Non-hispanic	White	0	14	20	18	3
901	75	5	37	102	210	31	Female	Non-hispanic	White	0	14	20	18	3
901	85	3	40	103	157	31	Female	Non-hispanic	White	0	14	20	18	3
901	85	11	38	104	194	31	Female	Non-hispanic	White	0	14	20	18	3
901	82	13	38	105	175	31	Female	Non-hispanic	White	0	14	20	18	3
902	100	1	27	1	0	49	Female	Non-hispanic	White	0	7	27	9	3
902	15	1	26	2	129	49	Female	Non-hispanic	White	0	7	27	9	3
902	50	0	28	3	76	49	Female	Non-hispanic	White	0	7	27	9	3
902	50	0	33	4	87	49	Female	Non-hispanic	White	0	7	27	9	3
902	30	0	26	5	242	49	Female	Non-hispanic	White	0	7	27	9	3
902	37	1	23	6	813	49	Female	Non-hispanic	White	0	7	27	9	3
902				7		49	Female	Non-hispanic	White	0	7	27	9	3
902	93	0	37	8		49	Female	Non-hispanic	White	0	7	27	9	3
902	99	0	35	9	133	49	Female	Non-hispanic	White	0	7	27	9	3
902				10		49	Female	Non-hispanic	White	0	7	27	9	3
902	74	0	25	11		49	Female	Non-hispanic	White	0	7	27	9	3
902	100	1	31	12	129	49	Female	Non-hispanic	White	0	7	27	9	3
902	50	0	27	13	142	49	Female	Non-hispanic	White	0	7	27	9	3
902	75	0	41	14	94	49	Female	Non-hispanic	White	0	7	27	9	3
902				15		49	Female	Non-hispanic	White	0	7	27	9	3
902	73	0	18	16		49	Female	Non-hispanic	White	0	7	27	9	3
902	100	0	40	17	208	49	Female	Non-hispanic	White	0	7	27	9	3
902	75	0	30	18	125	49	Female	Non-hispanic	White	0	7	27	9	3
902	100	0	38	19	131	49	Female	Non-hispanic	White	0	7	27	9	3
902				20		49	Female	Non-hispanic	White	0	7	27	9	3
902	100	0	45	21		49	Female	Non-hispanic	White	0	7	27	9	3
902	33	2	41	22	133	49	Female	Non-hispanic	White	0	7	27	9	3
902	39	0	48	23	107	49	Female	Non-hispanic	White	0	7	27	9	3
902	59	0	45	24	138	49	Female	Non-hispanic	White	0	7	27	9	3
902	30	0	29	25	149	49	Female	Non-hispanic	White	0	7	27	9	3
902	96	0	28	26	839	49	Female	Non-hispanic	White	0	7	27	9	3
902	100	0	45	27	138	49	Female	Non-hispanic	White	0	7	27	9	3
902	21	0	32	28	96	49	Female	Non-hispanic	White	0	7	27	9	3
902	0	0	40	29	61	49	Female	Non-hispanic	White	0	7	27	9	3
902	10	0	34	30	293	49	Female	Non-hispanic	White	0	7	27	9	3
902	48	0	20	31	922	49	Female	Non-hispanic	White	0	7	27	9	3
902	50	0	35	32	107	49	Female	Non-hispanic	White	0	7	27	9	3
902	60	0	25	33	100	49	Female	Non-hispanic	White	0	7	27	9	3
902	69	0	30	34	179	49	Female	Non-hispanic	White	0	7	27	9	3
902	34	0	14	35	70	49	Female	Non-hispanic	White	0	7	27	9	3
902	39	0	28	36	990	49	Female	Non-hispanic	White	0	7	27	9	3
902	20	0	34	37	122	49	Female	Non-hispanic	White	0	7	27	9	3
902	18	0	33	38	116	49	Female	Non-hispanic	White	0	7	27	9	3
902				39		49	Female	Non-hispanic	White	0	7	27	9	3
902	40	0	14	40		49	Female	Non-hispanic	White	0	7	27	9	3
902	36	0	30	41	983	49	Female	Non-hispanic	White	0	7	27	9	3
902	65	0	41	42	100	49	Female	Non-hispanic	White	0	7	27	9	3
902	71	0	45	43	109	49	Female	Non-hispanic	White	0	7	27	9	3
902	31	0	40	44	142	49	Female	Non-hispanic	White	0	7	27	9	3
902	82	0	42	45	192	49	Female	Non-hispanic	White	0	7	27	9	3
902				46		49	Female	Non-hispanic	White	0	7	27	9	3
902				47		49	Female	Non-hispanic	White	0	7	27	9	3
902				48		49	Female	Non-hispanic	White	0	7	27	9	3
902	50	0	0	49		49	Female	Non-hispanic	White	0	7	27	9	3
902	81	0	46	50	203	49	Female	Non-hispanic	White	0	7	27	9	3
902	36	0	24	51	843	49	Female	Non-hispanic	White	0	7	27	9	3
902	39	0	16	52	138	49	Female	Non-hispanic	White	0	7	27	9	3
902	37	0	29	53	100	49	Female	Non-hispanic	White	0	7	27	9	3
902	59	0	36	54	140	49	Female	Non-hispanic	White	0	7	27	9	3
902	70	10	33	55	105	49	Female	Non-hispanic	White	0	7	27	9	3
902	30	0	25	56	1086	49	Female	Non-hispanic	White	0	7	27	9	3
902	89	0	25	57	129	49	Female	Non-hispanic	White	0	7	27	9	3
902	60	0	7	58	79	49	Female	Non-hispanic	White	0	7	27	9	3
902	80	0	45	59	216	49	Female	Non-hispanic	White	0	7	27	9	3
902	76	0	36	60	63	49	Female	Non-hispanic	White	0	7	27	9	3
902	36	0	28	61	955	49	Female	Non-hispanic	White	0	7	27	9	3
902	50	0	16	62	129	49	Female	Non-hispanic	White	0	7	27	9	3
902	94	0	23	63	118	49	Female	Non-hispanic	White	0	7	27	9	3
902	34	0	13	64	135	49	Female	Non-hispanic	White	0	7	27	9	3
902	36	0	13	65	149	49	Female	Non-hispanic	White	0	7	27	9	3
902	77	0	19	66	826	49	Female	Non-hispanic	White	0	7	27	9	3
902				67		49	Female	Non-hispanic	White	0	7	27	9	3
902				68		49	Female	Non-hispanic	White	0	7	27	9	3
902				69		49	Female	Non-hispanic	White	0	7	27	9	3
902				70		49	Female	Non-hispanic	White	0	7	27	9	3
902	60	0	13	71		49	Female	Non-hispanic	White	0	7	27	9	3
902	67	0	35	72	122	49	Female	Non-hispanic	White	0	7	27	9	3
902	52	47	25	73	105	49	Female	Non-hispanic	White	0	7	27	9	3
902	75	0	19	74	153	49	Female	Non-hispanic	White	0	7	27	9	3
902	36	0	30	75	98	49	Female	Non-hispanic	White	0	7	27	9	3
902	93	0	22	76	896	49	Female	Non-hispanic	White	0	7	27	9	3
902	100	0	26	77	100	49	Female	Non-hispanic	White	0	7	27	9	3
902	78	0	30	78	214	49	Female	Non-hispanic	White	0	7	27	9	3
902	50	0	27	79	131	49	Female	Non-hispanic	White	0	7	27	9	3
902	29	0	11	80	59	49	Female	Non-hispanic	White	0	7	27	9	3
902	100	0	-7	81	972	49	Female	Non-hispanic	White	0	7	27	9	3
902	100	0	28	82	153	49	Female	Non-hispanic	White	0	7	27	9	3
902	77	0	12	83	127	49	Female	Non-hispanic	White	0	7	27	9	3
902	83	0	28	84	129	49	Female	Non-hispanic	White	0	7	27	9	3
902	16	0	36	85	149	49	Female	Non-hispanic	White	0	7	27	9	3
902	41	0	23	86	911	49	Female	Non-hispanic	White	0	7	27	9	3
902	30	0	8	87	79	49	Female	Non-hispanic	White	0	7	27	9	3
902	70	0	9	88	170	49	Female	Non-hispanic	White	0	7	27	9	3
902				89		49	Female	Non-hispanic	White	0	7	27	9	3
902	72	0	15	90		49	Female	Non-hispanic	White	0	7	27	9	3
902				91		49	Female	Non-hispanic	White	0	7	27	9	3
902	44	0	10	92		49	Female	Non-hispanic	White	0	7	27	9	3
902	24	0	13	93	76	49	Female	Non-hispanic	White	0	7	27	9	3
902	65	0	18	94	166	49	Female	Non-hispanic	White	0	7	27	9	3
902	22	0	21	95	72	49	Female	Non-hispanic	White	0	7	27	9	3
902	68	0	-14	96	869	49	Female	Non-hispanic	White	0	7	27	9	3
902	57	0	-15	97	256	49	Female	Non-hispanic	White	0	7	27	9	3
902	42	0	-4	98	131	49	Female	Non-hispanic	White	0	7	27	9	3
902	42	0	-17	99	125	49	Female	Non-hispanic	White	0	7	27	9	3
902				100		49	Female	Non-hispanic	White	0	7	27	9	3
902	33	0	13	101		49	Female	Non-hispanic	White	0	7	27	9	3
902	27	0	12	102	133	49	Female	Non-hispanic	White	0	7	27	9	3
902	66	0	9	103	66	49	Female	Non-hispanic	White	0	7	27	9	3
902	67	1	7	104	159	49	Female	Non-hispanic	White	0	7	27	9	3
902	41	0	18	105	175	49	Female	Non-hispanic	White	0	7	27	9	3
903	97	1	37	1	0	33	Male	Non-hispanic	Black or African American	0	10	22	4	1
903	92	8	48	2	234	33	Male	Non-hispanic	Black or African American	0	10	22	4	1
903	94	0	49	3	61	33	Male	Non-hispanic	Black or African American	0	10	22	4	1
903	100	100	41	4	135	33	Male	Non-hispanic	Black or African American	0	10	22	4	1
903	94	8	42	5	251	33	Male	Non-hispanic	Black or African American	0	10	22	4	1
903	99	2	42	6	758	33	Male	Non-hispanic	Black or African American	0	10	22	4	1
903	99	0	50	7	229	33	Male	Non-hispanic	Black or African American	0	10	22	4	1
903	99	3	40	8	170	33	Male	Non-hispanic	Black or African American	0	10	22	4	1
903	99	0	44	9	72	33	Male	Non-hispanic	Black or African American	0	10	22	4	1
903	99	0	50	10	90	33	Male	Non-hispanic	Black or African American	0	10	22	4	1
903	92	9	42	11	874	33	Male	Non-hispanic	Black or African American	0	10	22	4	1
903	93	1	48	12	236	33	Male	Non-hispanic	Black or African American	0	10	22	4	1
903	89	1	41	13	166	33	Male	Non-hispanic	Black or African American	0	10	22	4	1
903	95	0	45	14	140	33	Male	Non-hispanic	Black or African American	0	10	22	4	1
903	96	1	42	15	205	33	Male	Non-hispanic	Black or African American	0	10	22	4	1
903	92	3	39	16	756	33	Male	Non-hispanic	Black or African American	0	10	22	4	1
903	87	5	44	17	120	33	Male	Non-hispanic	Black or African American	0	10	22	4	1
903	100	4	49	18	218	33	Male	Non-hispanic	Black or African American	0	10	22	4	1
903	100	5	43	19	175	33	Male	Non-hispanic	Black or African American	0	10	22	4	1
903	100	51	46	20	173	33	Male	Non-hispanic	Black or African American	0	10	22	4	1
903	84	2	48	21	749	33	Male	Non-hispanic	Black or African American	0	10	22	4	1
903	94	0	50	22	151	33	Male	Non-hispanic	Black or African American	0	10	22	4	1
903	100	4	50	23	194	33	Male	Non-hispanic	Black or African American	0	10	22	4	1
903	99	1	49	24	122	33	Male	Non-hispanic	Black or African American	0	10	22	4	1
903	95	12	42	25	138	33	Male	Non-hispanic	Black or African American	0	10	22	4	1
903	98	0	46	26	832	33	Male	Non-hispanic	Black or African American	0	10	22	4	1
903	100	0	50	27	175	33	Male	Non-hispanic	Black or African American	0	10	22	4	1
903	92	3	50	28	125	33	Male	Non-hispanic	Black or African American	0	10	22	4	1
903	100	4	50	29	232	33	Male	Non-hispanic	Black or African American	0	10	22	4	1
903	93	3	41	30	144	33	Male	Non-hispanic	Black or African American	0	10	22	4	1
903	89	4	43	31	771	33	Male	Non-hispanic	Black or African American	0	10	22	4	1
903	94	2	47	32	177	33	Male	Non-hispanic	Black or African American	0	10	22	4	1
903	97	4	40	33	87	33	Male	Non-hispanic	Black or African American	0	10	22	4	1
903	98	1	49	34	269	33	Male	Non-hispanic	Black or African American	0	10	22	4	1
903				35		33	Male	Non-hispanic	Black or African American	0	10	22	4	1
903	83	12	41	36		33	Male	Non-hispanic	Black or African American	0	10	22	4	1
903	86	8	49	37	238	33	Male	Non-hispanic	Black or African American	0	10	22	4	1
903	95	1	43	38	157	33	Male	Non-hispanic	Black or African American	0	10	22	4	1
903	50	3	43	39	94	33	Male	Non-hispanic	Black or African American	0	10	22	4	1
903				40		33	Male	Non-hispanic	Black or African American	0	10	22	4	1
903				41		33	Male	Non-hispanic	Black or African American	0	10	22	4	1
903	97	8	49	42		33	Male	Non-hispanic	Black or African American	0	10	22	4	1
903	51	5	41	43	94	33	Male	Non-hispanic	Black or African American	0	10	22	4	1
903	100	2	44	44	184	33	Male	Non-hispanic	Black or African American	0	10	22	4	1
903	98	5	50	45	203	33	Male	Non-hispanic	Black or African American	0	10	22	4	1
903				46		33	Male	Non-hispanic	Black or African American	0	10	22	4	1
903	94	4	45	47		33	Male	Non-hispanic	Black or African American	0	10	22	4	1
903	99	7	48	48	129	33	Male	Non-hispanic	Black or African American	0	10	22	4	1
903	99	3	50	49	87	33	Male	Non-hispanic	Black or African American	0	10	22	4	1
903	94	11	46	50	216	33	Male	Non-hispanic	Black or African American	0	10	22	4	1
903	97	10	50	51	699	33	Male	Non-hispanic	Black or African American	0	10	22	4	1
903	95	0	49	52	72	33	Male	Non-hispanic	Black or African American	0	10	22	4	1
903	89	1	44	53	184	33	Male	Non-hispanic	Black or African American	0	10	22	4	1
903	99	0	49	54	173	33	Male	Non-hispanic	Black or African American	0	10	22	4	1
903	100	5	47	55	409	33	Male	Non-hispanic	Black or African American	0	10	22	4	1
903	100	2	44	56	721	33	Male	Non-hispanic	Black or African American	0	10	22	4	1
903	67	0	49	57	177	33	Male	Non-hispanic	Black or African American	0	10	22	4	1
903	93	6	43	58	72	33	Male	Non-hispanic	Black or African American	0	10	22	4	1
903	70	0	46	59	271	33	Male	Non-hispanic	Black or African American	0	10	22	4	1
903	93	0	50	60	194	33	Male	Non-hispanic	Black or African American	0	10	22	4	1
903	91	4	39	61	590	33	Male	Non-hispanic	Black or African American	0	10	22	4	1
903	91	3	50	62	184	33	Male	Non-hispanic	Black or African American	0	10	22	4	1
903	97	3	43	63	173	33	Male	Non-hispanic	Black or African American	0	10	22	4	1
903	86	1	44	64	85	33	Male	Non-hispanic	Black or African American	0	10	22	4	1
903	82	2	50	65	293	33	Male	Non-hispanic	Black or African American	0	10	22	4	1
903	100	2	39	66	758	33	Male	Non-hispanic	Black or African American	0	10	22	4	1
903	95	4	46	67	79	33	Male	Non-hispanic	Black or African American	0	10	22	4	1
903	97	0	50	68	107	33	Male	Non-hispanic	Black or African American	0	10	22	4	1
903	93	8	50	69	131	33	Male	Non-hispanic	Black or African American	0	10	22	4	1
903	99	0	41	70	208	33	Male	Non-hispanic	Black or African American	0	10	22	4	1
903	98	0	41	71	944	33	Male	Non-hispanic	Black or African American	0	10	22	4	1
903	92	5	50	72	236	33	Male	Non-hispanic	Black or African American	0	10	22	4	1
903	90	3	44	73	133	33	Male	Non-hispanic	Black or African American	0	10	22	4	1
903	100	96	49	74	175	33	Male	Non-hispanic	Black or African American	0	10	22	4	1
903	97	3	37	75	90	33	Male	Non-hispanic	Black or African American	0	10	22	4	1
903	96	0	47	76	806	33	Male	Non-hispanic	Black or African American	0	10	22	4	1
903	96	4	38	77	199	33	Male	Non-hispanic	Black or African American	0	10	22	4	1
903	85	2	42	78	203	33	Male	Non-hispanic	Black or African American	0	10	22	4	1
903				79		33	Male	Non-hispanic	Black or African American	0	10	22	4	1
903	83	50	31	80		33	Male	Non-hispanic	Black or African American	0	10	22	4	1
903	32	8	48	81	651	33	Male	Non-hispanic	Black or African American	0	10	22	4	1
903	87	4	37	82	194	33	Male	Non-hispanic	Black or African American	0	10	22	4	1
903	100	0	44	83	177	33	Male	Non-hispanic	Black or African American	0	10	22	4	1
903	91	3	37	84	146	33	Male	Non-hispanic	Black or African American	0	10	22	4	1
903	91	7	44	85	114	33	Male	Non-hispanic	Black or African American	0	10	22	4	1
903	98	13	50	86	928	33	Male	Non-hispanic	Black or African American	0	10	22	4	1
903	81	0	36	87	138	33	Male	Non-hispanic	Black or African American	0	10	22	4	1
903	100	0	50	88	181	33	Male	Non-hispanic	Black or African American	0	10	22	4	1
903	93	17	35	89	181	33	Male	Non-hispanic	Black or African American	0	10	22	4	1
903	83	18	37	90	92	33	Male	Non-hispanic	Black or African American	0	10	22	4	1
903	98	0	39	91	843	33	Male	Non-hispanic	Black or African American	0	10	22	4	1
903	94	4	50	92	159	33	Male	Non-hispanic	Black or African American	0	10	22	4	1
903	93	5	50	93	173	33	Male	Non-hispanic	Black or African American	0	10	22	4	1
903				94		33	Male	Non-hispanic	Black or African American	0	10	22	4	1
903	98	16	39	95		33	Male	Non-hispanic	Black or African American	0	10	22	4	1
903	85	3	47	96	743	33	Male	Non-hispanic	Black or African American	0	10	22	4	1
903	96	14	47	97	114	33	Male	Non-hispanic	Black or African American	0	10	22	4	1
903	95	11	49	98	125	33	Male	Non-hispanic	Black or African American	0	10	22	4	1
903	100	6	41	99	46	33	Male	Non-hispanic	Black or African American	0	10	22	4	1
903	97	0	31	100	83	33	Male	Non-hispanic	Black or African American	0	10	22	4	1
903				101		33	Male	Non-hispanic	Black or African American	0	10	22	4	1
903	81	1	36	102		33	Male	Non-hispanic	Black or African American	0	10	22	4	1
903	91	8	38	103	223	33	Male	Non-hispanic	Black or African American	0	10	22	4	1
903	88	0	38	104	118	33	Male	Non-hispanic	Black or African American	0	10	22	4	1
903	96	10	47	105	194	33	Male	Non-hispanic	Black or African American	0	10	22	4	1
904	22	94	-38	1	0		Male	Non-hispanic	White	0	45	11	18	36
904	96	18	30	2	170		Male	Non-hispanic	White	0	45	11	18	36
904	66	43	13	3	22		Male	Non-hispanic	White	0	45	11	18	36
904	7	8	40	4	205		Male	Non-hispanic	White	0	45	11	18	36
904				5			Male	Non-hispanic	White	0	45	11	18	36
904	78	10	31	6			Male	Non-hispanic	White	0	45	11	18	36
904	96	16	41	7	173		Male	Non-hispanic	White	0	45	11	18	36
904	25	40	16	8	109		Male	Non-hispanic	White	0	45	11	18	36
904	3	22	24	9	90		Male	Non-hispanic	White	0	45	11	18	36
904				10			Male	Non-hispanic	White	0	45	11	18	36
904	35	61	9	11			Male	Non-hispanic	White	0	45	11	18	36
904	19	72	-30	12	70		Male	Non-hispanic	White	0	45	11	18	36
904				13			Male	Non-hispanic	White	0	45	11	18	36
904	20	22	-7	14			Male	Non-hispanic	White	0	45	11	18	36
904				15			Male	Non-hispanic	White	0	45	11	18	36
904	74	65	-26	16			Male	Non-hispanic	White	0	45	11	18	36
904	13	84	-38	17	125		Male	Non-hispanic	White	0	45	11	18	36
904	65	40	21	18	127		Male	Non-hispanic	White	0	45	11	18	36
904	61	67	17	19	129		Male	Non-hispanic	White	0	45	11	18	36
904	0	81	-30	20	70		Male	Non-hispanic	White	0	45	11	18	36
904	96	18	-31	21	900		Male	Non-hispanic	White	0	45	11	18	36
904	50	50	28	22	214		Male	Non-hispanic	White	0	45	11	18	36
904	81	17	41	23	74		Male	Non-hispanic	White	0	45	11	18	36
904	18	11	42	24	92		Male	Non-hispanic	White	0	45	11	18	36
904				25			Male	Non-hispanic	White	0	45	11	18	36
904	88	14	35	26			Male	Non-hispanic	White	0	45	11	18	36
904				27			Male	Non-hispanic	White	0	45	11	18	36
904	90	50	38	28			Male	Non-hispanic	White	0	45	11	18	36
904	95	0	37	29	225		Male	Non-hispanic	White	0	45	11	18	36
904				30			Male	Non-hispanic	White	0	45	11	18	36
904	83	13	31	31			Male	Non-hispanic	White	0	45	11	18	36
904	66	13	35	32	133		Male	Non-hispanic	White	0	45	11	18	36
904	81	6	9	33	120		Male	Non-hispanic	White	0	45	11	18	36
904	28	59	-6	34	131		Male	Non-hispanic	White	0	45	11	18	36
904	19	23	33	35	144		Male	Non-hispanic	White	0	45	11	18	36
904	91	16	40	36	824		Male	Non-hispanic	White	0	45	11	18	36
904	77	19	41	37	149		Male	Non-hispanic	White	0	45	11	18	36
904	89	50	25	38	68		Male	Non-hispanic	White	0	45	11	18	36
904	78	15	34	39	81		Male	Non-hispanic	White	0	45	11	18	36
904	83	15	28	40	100		Male	Non-hispanic	White	0	45	11	18	36
904	82	12	28	41	1049		Male	Non-hispanic	White	0	45	11	18	36
904	83	15	35	42	68		Male	Non-hispanic	White	0	45	11	18	36
904	82	16	37	43	212		Male	Non-hispanic	White	0	45	11	18	36
904	72	8	41	44	186		Male	Non-hispanic	White	0	45	11	18	36
904	14	18	36	45	151		Male	Non-hispanic	White	0	45	11	18	36
904	82	11	41	46	909		Male	Non-hispanic	White	0	45	11	18	36
904	99	9	47	47	164		Male	Non-hispanic	White	0	45	11	18	36
904	97	3	48	48	57		Male	Non-hispanic	White	0	45	11	18	36
904	0	6	38	49	166		Male	Non-hispanic	White	0	45	11	18	36
904				50			Male	Non-hispanic	White	0	45	11	18	36
904	92	13	40	51			Male	Non-hispanic	White	0	45	11	18	36
904	91	7	39	52	114		Male	Non-hispanic	White	0	45	11	18	36
904				53			Male	Non-hispanic	White	0	45	11	18	36
904	97	9	40	54			Male	Non-hispanic	White	0	45	11	18	36
904	97	8	48	55	122		Male	Non-hispanic	White	0	45	11	18	36
904	93	2	45	56	933		Male	Non-hispanic	White	0	45	11	18	36
904	60	50	0	57	170		Male	Non-hispanic	White	0	45	11	18	36
904	88	9	47	58	85		Male	Non-hispanic	White	0	45	11	18	36
904	83	9	45	59	129		Male	Non-hispanic	White	0	45	11	18	36
904	4	8	45	60	100		Male	Non-hispanic	White	0	45	11	18	36
904				61			Male	Non-hispanic	White	0	45	11	18	36
904	96	9	42	62			Male	Non-hispanic	White	0	45	11	18	36
904				63			Male	Non-hispanic	White	0	45	11	18	36
904	2	8	44	64			Male	Non-hispanic	White	0	45	11	18	36
904	99	3	43	65	166		Male	Non-hispanic	White	0	45	11	18	36
904	92	12	46	66	852		Male	Non-hispanic	White	0	45	11	18	36
904	99	16	40	67	159		Male	Non-hispanic	White	0	45	11	18	36
904				68			Male	Non-hispanic	White	0	45	11	18	36
904	95	10	46	69			Male	Non-hispanic	White	0	45	11	18	36
904	86	38	48	70	100		Male	Non-hispanic	White	0	45	11	18	36
904	99	7	48	71	935		Male	Non-hispanic	White	0	45	11	18	36
904	95	4	44	72	223		Male	Non-hispanic	White	0	45	11	18	36
904	94	3	41	73	155		Male	Non-hispanic	White	0	45	11	18	36
904	97	6	48	74	37		Male	Non-hispanic	White	0	45	11	18	36
904	93	3	47	75	85		Male	Non-hispanic	White	0	45	11	18	36
904	99	5	45	76	900		Male	Non-hispanic	White	0	45	11	18	36
904	95	6	48	77	245		Male	Non-hispanic	White	0	45	11	18	36
904	99	4	48	78	66		Male	Non-hispanic	White	0	45	11	18	36
904				79			Male	Non-hispanic	White	0	45	11	18	36
904	95	10	48	80			Male	Non-hispanic	White	0	45	11	18	36
904	98	8	44	81	942		Male	Non-hispanic	White	0	45	11	18	36
904				82			Male	Non-hispanic	White	0	45	11	18	36
904				83			Male	Non-hispanic	White	0	45	11	18	36
904	92	7	41	84			Male	Non-hispanic	White	0	45	11	18	36
904				85			Male	Non-hispanic	White	0	45	11	18	36
904	96	0	45	86			Male	Non-hispanic	White	0	45	11	18	36
904				87			Male	Non-hispanic	White	0	45	11	18	36
904				88			Male	Non-hispanic	White	0	45	11	18	36
904				89			Male	Non-hispanic	White	0	45	11	18	36
904				90			Male	Non-hispanic	White	0	45	11	18	36
904	13	69	-30	91			Male	Non-hispanic	White	0	45	11	18	36
904	17	14	-26	92	135		Male	Non-hispanic	White	0	45	11	18	36
904	15	90	-35	93	140		Male	Non-hispanic	White	0	45	11	18	36
904	75	20	0	94	46		Male	Non-hispanic	White	0	45	11	18	36
904				95			Male	Non-hispanic	White	0	45	11	18	36
904	95	4	36	96			Male	Non-hispanic	White	0	45	11	18	36
904	8	8	49	97	125		Male	Non-hispanic	White	0	45	11	18	36
904				98			Male	Non-hispanic	White	0	45	11	18	36
904				99			Male	Non-hispanic	White	0	45	11	18	36
904				100			Male	Non-hispanic	White	0	45	11	18	36
904	17	91	-33	101			Male	Non-hispanic	White	0	45	11	18	36
904	8	17	-27	102	127		Male	Non-hispanic	White	0	45	11	18	36
904				103			Male	Non-hispanic	White	0	45	11	18	36
904	17	12	-34	104			Male	Non-hispanic	White	0	45	11	18	36
904	11	13	34	105	98		Male	Non-hispanic	White	0	45	11	18	36
905	74	4	28	1	0	28	Female	Non-hispanic	White	0	12	20	15	21
905	77	18	31	2	273	28	Female	Non-hispanic	White	0	12	20	15	21
905	50	5	40	3	236	28	Female	Non-hispanic	White	0	12	20	15	21
905	30	22	19	4	164	28	Female	Non-hispanic	White	0	12	20	15	21
905	34	32	-14	5	186	28	Female	Non-hispanic	White	0	12	20	15	21
905	42	39	-9	6	714	28	Female	Non-hispanic	White	0	12	20	15	21
905	38	82	-21	7	149	28	Female	Non-hispanic	White	0	12	20	15	21
905	29	81	-33	8	149	28	Female	Non-hispanic	White	0	12	20	15	21
905	34	81	-39	9	105	28	Female	Non-hispanic	White	0	12	20	15	21
905				10		28	Female	Non-hispanic	White	0	12	20	15	21
905				11		28	Female	Non-hispanic	White	0	12	20	15	21
905	59	38	9	12		28	Female	Non-hispanic	White	0	12	20	15	21
905	68	36	12	13	92	28	Female	Non-hispanic	White	0	12	20	15	21
905	66	34	21	14	459	28	Female	Non-hispanic	White	0	12	20	15	21
905	17	31	14	15	168	28	Female	Non-hispanic	White	0	12	20	15	21
905	40	40	18	16	749	28	Female	Non-hispanic	White	0	12	20	15	21
905	8	29	20	17	170	28	Female	Non-hispanic	White	0	12	20	15	21
905	75	13	36	18	212	28	Female	Non-hispanic	White	0	12	20	15	21
905	69	16	22	19	135	28	Female	Non-hispanic	White	0	12	20	15	21
905	22	14	21	20	81	28	Female	Non-hispanic	White	0	12	20	15	21
905	8	20	22	21	841	28	Female	Non-hispanic	White	0	12	20	15	21
905	30	32	14	22	177	28	Female	Non-hispanic	White	0	12	20	15	21
905	74	17	31	23	170	28	Female	Non-hispanic	White	0	12	20	15	21
905	10	20	20	24	194	28	Female	Non-hispanic	White	0	12	20	15	21
905	0	26	21	25	59	28	Female	Non-hispanic	White	0	12	20	15	21
905	36	35	16	26	841	28	Female	Non-hispanic	White	0	12	20	15	21
905				27		28	Female	Non-hispanic	White	0	12	20	15	21
905	88	19	34	28		28	Female	Non-hispanic	White	0	12	20	15	21
905	20	16	26	29	114	28	Female	Non-hispanic	White	0	12	20	15	21
905	0	31	17	30	214	28	Female	Non-hispanic	White	0	12	20	15	21
905	69	29	22	31	668	28	Female	Non-hispanic	White	0	12	20	15	21
905				32		28	Female	Non-hispanic	White	0	12	20	15	21
905	73	25	21	33		28	Female	Non-hispanic	White	0	12	20	15	21
905	33	61	-4	34	105	28	Female	Non-hispanic	White	0	12	20	15	21
905	14	60	6	35	277	28	Female	Non-hispanic	White	0	12	20	15	21
905	30	67	-9	36	793	28	Female	Non-hispanic	White	0	12	20	15	21
905	71	64	19	37	194	28	Female	Non-hispanic	White	0	12	20	15	21
905	30	52	-10	38	151	28	Female	Non-hispanic	White	0	12	20	15	21
905				39		28	Female	Non-hispanic	White	0	12	20	15	21
905				40		28	Female	Non-hispanic	White	0	12	20	15	21
905	36	63	14	41		28	Female	Non-hispanic	White	0	12	20	15	21
905	30	28	20	42	166	28	Female	Non-hispanic	White	0	12	20	15	21
905	71	28	21	43	72	28	Female	Non-hispanic	White	0	12	20	15	21
905	22	31	23	44	262	28	Female	Non-hispanic	White	0	12	20	15	21
905	26	22	19	45	66	28	Female	Non-hispanic	White	0	12	20	15	21
905	31	64	-11	46	832	28	Female	Non-hispanic	White	0	12	20	15	21
905	40	40	16	47	74	28	Female	Non-hispanic	White	0	12	20	15	21
905	69	26	24	48	216	28	Female	Non-hispanic	White	0	12	20	15	21
905	37	17	19	49	116	28	Female	Non-hispanic	White	0	12	20	15	21
905				50		28	Female	Non-hispanic	White	0	12	20	15	21
905	27	78	-30	51		28	Female	Non-hispanic	White	0	12	20	15	21
905				52		28	Female	Non-hispanic	White	0	12	20	15	21
905				53		28	Female	Non-hispanic	White	0	12	20	15	21
905				54		28	Female	Non-hispanic	White	0	12	20	15	21
905				55		28	Female	Non-hispanic	White	0	12	20	15	21
905	69	26	23	56		28	Female	Non-hispanic	White	0	12	20	15	21
905	38	45	-9	57	153	28	Female	Non-hispanic	White	0	12	20	15	21
905	38	44	7	58	149	28	Female	Non-hispanic	White	0	12	20	15	21
905	26	44	12	59	192	28	Female	Non-hispanic	White	0	12	20	15	21
905				60		28	Female	Non-hispanic	White	0	12	20	15	21
905	57	65	-13	61		28	Female	Non-hispanic	White	0	12	20	15	21
905				62		28	Female	Non-hispanic	White	0	12	20	15	21
905	57	50	-13	63		28	Female	Non-hispanic	White	0	12	20	15	21
905	64	55	-1	64	184	28	Female	Non-hispanic	White	0	12	20	15	21
905				65		28	Female	Non-hispanic	White	0	12	20	15	21
905	50	39	15	66		28	Female	Non-hispanic	White	0	12	20	15	21
905	18	71	-7	67	260	28	Female	Non-hispanic	White	0	12	20	15	21
905				68		28	Female	Non-hispanic	White	0	12	20	15	21
905	32	36	-13	69		28	Female	Non-hispanic	White	0	12	20	15	21
905				70		28	Female	Non-hispanic	White	0	12	20	15	21
905	72	76	-25	71		28	Female	Non-hispanic	White	0	12	20	15	21
905	22	71	-17	72	81	28	Female	Non-hispanic	White	0	12	20	15	21
905	71	31	22	73	382	28	Female	Non-hispanic	White	0	12	20	15	21
905	15	9	21	74	184	28	Female	Non-hispanic	White	0	12	20	15	21
905	7	8	20	75	83	28	Female	Non-hispanic	White	0	12	20	15	21
905	36	36	19	76	721	28	Female	Non-hispanic	White	0	12	20	15	21
905				77		28	Female	Non-hispanic	White	0	12	20	15	21
905	74	20	25	78		28	Female	Non-hispanic	White	0	12	20	15	21
905	68	31	21	79	275	28	Female	Non-hispanic	White	0	12	20	15	21
905	67	21	21	80	11	28	Female	Non-hispanic	White	0	12	20	15	21
905	74	28	23	81	856	28	Female	Non-hispanic	White	0	12	20	15	21
905	20	21	15	82	111	28	Female	Non-hispanic	White	0	12	20	15	21
905	33	69	-14	83	186	28	Female	Non-hispanic	White	0	12	20	15	21
905	66	9	31	84	218	28	Female	Non-hispanic	White	0	12	20	15	21
905	19	30	17	85	76	28	Female	Non-hispanic	White	0	12	20	15	21
905	43	42	13	86	852	28	Female	Non-hispanic	White	0	12	20	15	21
905	69	25	19	87	118	28	Female	Non-hispanic	White	0	12	20	15	21
905	70	28	31	88	155	28	Female	Non-hispanic	White	0	12	20	15	21
905	69	33	26	89	105	28	Female	Non-hispanic	White	0	12	20	15	21
905	2	29	14	90	310	28	Female	Non-hispanic	White	0	12	20	15	21
905	80	17	23	91	751	28	Female	Non-hispanic	White	0	12	20	15	21
905				92		28	Female	Non-hispanic	White	0	12	20	15	21
905	24	20	15	93		28	Female	Non-hispanic	White	0	12	20	15	21
905	67	25	24	94	179	28	Female	Non-hispanic	White	0	12	20	15	21
905	34	23	27	95	168	28	Female	Non-hispanic	White	0	12	20	15	21
905	72	26	20	96	885	28	Female	Non-hispanic	White	0	12	20	15	21
905				97		28	Female	Non-hispanic	White	0	12	20	15	21
905	67	24	0	98		28	Female	Non-hispanic	White	0	12	20	15	21
905	29	21	30	99	282	28	Female	Non-hispanic	White	0	12	20	15	21
905				100		28	Female	Non-hispanic	White	0	12	20	15	21
905	74	29	22	101		28	Female	Non-hispanic	White	0	12	20	15	21
905	30	18	23	102	155	28	Female	Non-hispanic	White	0	12	20	15	21
905				103		28	Female	Non-hispanic	White	0	12	20	15	21
905	28	27	38	104		28	Female	Non-hispanic	White	0	12	20	15	21
905				105		28	Female	Non-hispanic	White	0	12	20	15	21
906						24	Female	Non-hispanic	White	0	25	8	11	
1001	75	50	0	1	0	34	Male	Non-hispanic	White	1	17	18	17	6
1001	75	30	50	2	135	34	Male	Non-hispanic	White	1	17	18	17	6
1001				3		34	Male	Non-hispanic	White	1	17	18	17	6
1001	50	50	0	4		34	Male	Non-hispanic	White	1	17	18	17	6
1001	61	33	23	5	151	34	Male	Non-hispanic	White	1	17	18	17	6
1001	74	35	25	6	762	34	Male	Non-hispanic	White	1	17	18	17	6
1001	75	20	10	7	133	34	Male	Non-hispanic	White	1	17	18	17	6
1001	85	20	20	8	72	34	Male	Non-hispanic	White	1	17	18	17	6
1001	73	12	32	9	175	34	Male	Non-hispanic	White	1	17	18	17	6
1001	78	50	0	10	90	34	Male	Non-hispanic	White	1	17	18	17	6
1001	81	21	19	11	1086	34	Male	Non-hispanic	White	1	17	18	17	6
1001	75	18	0	12	116	34	Male	Non-hispanic	White	1	17	18	17	6
1001	70	17	13	13	159	34	Male	Non-hispanic	White	1	17	18	17	6
1001	73	25	0	14	135	34	Male	Non-hispanic	White	1	17	18	17	6
1001	14	10	29	15	162	34	Male	Non-hispanic	White	1	17	18	17	6
1001	65	10	20	16	738	34	Male	Non-hispanic	White	1	17	18	17	6
1001	75	10	25	17	245	34	Male	Non-hispanic	White	1	17	18	17	6
1001	83	5	30	18	162	34	Male	Non-hispanic	White	1	17	18	17	6
1001	50	7	0	19	129	34	Male	Non-hispanic	White	1	17	18	17	6
1001	65	0	25	20	164	34	Male	Non-hispanic	White	1	17	18	17	6
1001	80	0	20	21	797	34	Male	Non-hispanic	White	1	17	18	17	6
1001	90	0	25	22	192	34	Male	Non-hispanic	White	1	17	18	17	6
1001	85	0	35	23	159	34	Male	Non-hispanic	White	1	17	18	17	6
1001	80	0	40	24	140	34	Male	Non-hispanic	White	1	17	18	17	6
1001	10	0	38	25	149	34	Male	Non-hispanic	White	1	17	18	17	6
1001	96	0	31	26	861	34	Male	Non-hispanic	White	1	17	18	17	6
1001	90	0	25	27	131	34	Male	Non-hispanic	White	1	17	18	17	6
1001	85	0	30	28	153	34	Male	Non-hispanic	White	1	17	18	17	6
1001				29		34	Male	Non-hispanic	White	1	17	18	17	6
1001	65	0	25	30		34	Male	Non-hispanic	White	1	17	18	17	6
1001	95	0	30	31	856	34	Male	Non-hispanic	White	1	17	18	17	6
1001	96	50	34	32	131	34	Male	Non-hispanic	White	1	17	18	17	6
1001	85	0	32	33	162	34	Male	Non-hispanic	White	1	17	18	17	6
1001	87	0	25	34	131	34	Male	Non-hispanic	White	1	17	18	17	6
1001	65	0	22	35	162	34	Male	Non-hispanic	White	1	17	18	17	6
1001	92	0	36	36	850	34	Male	Non-hispanic	White	1	17	18	17	6
1001	89	0	25	37	138	34	Male	Non-hispanic	White	1	17	18	17	6
1001	87	0	30	38	76	34	Male	Non-hispanic	White	1	17	18	17	6
1001	80	0	26	39	188	34	Male	Non-hispanic	White	1	17	18	17	6
1001	50	50	31	40	192	34	Male	Non-hispanic	White	1	17	18	17	6
1001	95	0	30	41	821	34	Male	Non-hispanic	White	1	17	18	17	6
1001	95	0	30	42	4	34	Male	Non-hispanic	White	1	17	18	17	6
1001	90	0	30	43	173	34	Male	Non-hispanic	White	1	17	18	17	6
1001	90	0	38	44	151	34	Male	Non-hispanic	White	1	17	18	17	6
1001	80	0	30	45	122	34	Male	Non-hispanic	White	1	17	18	17	6
1001	85	0	32	46	1011	34	Male	Non-hispanic	White	1	17	18	17	6
1001	90	0	35	47	157	34	Male	Non-hispanic	White	1	17	18	17	6
1001	79	0	20	48	166	34	Male	Non-hispanic	White	1	17	18	17	6
1001	82	0	31	49	68	34	Male	Non-hispanic	White	1	17	18	17	6
1001	50	0	29	50	199	34	Male	Non-hispanic	White	1	17	18	17	6
1001	81	0	26	51	767	34	Male	Non-hispanic	White	1	17	18	17	6
1001	85	0	33	52	52	34	Male	Non-hispanic	White	1	17	18	17	6
1001	91	0	32	53	127	34	Male	Non-hispanic	White	1	17	18	17	6
1001	80	0	35	54	343	34	Male	Non-hispanic	White	1	17	18	17	6
1001	50	0	34	55	190	34	Male	Non-hispanic	White	1	17	18	17	6
1001	82	0	29	56	817	34	Male	Non-hispanic	White	1	17	18	17	6
1001	84	0	31	57	140	34	Male	Non-hispanic	White	1	17	18	17	6
1001	90	0	33	58	107	34	Male	Non-hispanic	White	1	17	18	17	6
1001				59		34	Male	Non-hispanic	White	1	17	18	17	6
1001	70	0	25	60		34	Male	Non-hispanic	White	1	17	18	17	6
1001	81	0	32	61	795	34	Male	Non-hispanic	White	1	17	18	17	6
1001	85	0	30	62	264	34	Male	Non-hispanic	White	1	17	18	17	6
1001	84	0	31	63	63	34	Male	Non-hispanic	White	1	17	18	17	6
1001	78	0	30	64	194	34	Male	Non-hispanic	White	1	17	18	17	6
1001	65	0	25	65	186	34	Male	Non-hispanic	White	1	17	18	17	6
1001	85	0	33	66	865	34	Male	Non-hispanic	White	1	17	18	17	6
1001	87	0	42	67	129	34	Male	Non-hispanic	White	1	17	18	17	6
1001	89	0	32	68	155	34	Male	Non-hispanic	White	1	17	18	17	6
1001				69		34	Male	Non-hispanic	White	1	17	18	17	6
1001	60	0	30	70		34	Male	Non-hispanic	White	1	17	18	17	6
1001	83	0	32	71	826	34	Male	Non-hispanic	White	1	17	18	17	6
1001	81	0	33	72	138	34	Male	Non-hispanic	White	1	17	18	17	6
1001	98	0	35	73	249	34	Male	Non-hispanic	White	1	17	18	17	6
1001				74		34	Male	Non-hispanic	White	1	17	18	17	6
1001	69	50	32	75		34	Male	Non-hispanic	White	1	17	18	17	6
1001	91	0	40	76	813	34	Male	Non-hispanic	White	1	17	18	17	6
1001				77		34	Male	Non-hispanic	White	1	17	18	17	6
1001	93	2	35	78		34	Male	Non-hispanic	White	1	17	18	17	6
1001	92	0	30	79	59	34	Male	Non-hispanic	White	1	17	18	17	6
1001				80		34	Male	Non-hispanic	White	1	17	18	17	6
1001	90	0	28	81		34	Male	Non-hispanic	White	1	17	18	17	6
1001	84	1	27	82	184	34	Male	Non-hispanic	White	1	17	18	17	6
1001	83	1	31	83	70	34	Male	Non-hispanic	White	1	17	18	17	6
1001	82	0	27	84	66	34	Male	Non-hispanic	White	1	17	18	17	6
1001	68	0	37	85	264	34	Male	Non-hispanic	White	1	17	18	17	6
1001	85	1	27	86	780	34	Male	Non-hispanic	White	1	17	18	17	6
1001	89	0	31	87	288	34	Male	Non-hispanic	White	1	17	18	17	6
1001				88		34	Male	Non-hispanic	White	1	17	18	17	6
1001	56	0	34	89		34	Male	Non-hispanic	White	1	17	18	17	6
1001	42	4	33	90	116	34	Male	Non-hispanic	White	1	17	18	17	6
1001	79	1	26	91	854	34	Male	Non-hispanic	White	1	17	18	17	6
1001	78	0	26	92	140	34	Male	Non-hispanic	White	1	17	18	17	6
1001	77	0	26	93	179	34	Male	Non-hispanic	White	1	17	18	17	6
1001	50	0	24	94	159	34	Male	Non-hispanic	White	1	17	18	17	6
1001				95		34	Male	Non-hispanic	White	1	17	18	17	6
1001	81	0	30	96		34	Male	Non-hispanic	White	1	17	18	17	6
1001	83	0	35	97	103	34	Male	Non-hispanic	White	1	17	18	17	6
1001	77	0	37	98	280	34	Male	Non-hispanic	White	1	17	18	17	6
1001	74	77	25	99	83	34	Male	Non-hispanic	White	1	17	18	17	6
1001	57	0	31	100	151	34	Male	Non-hispanic	White	1	17	18	17	6
1001	78	0	22	101	789	34	Male	Non-hispanic	White	1	17	18	17	6
1001	76	0	27	102	208	34	Male	Non-hispanic	White	1	17	18	17	6
1001	73	2	25	103	164	34	Male	Non-hispanic	White	1	17	18	17	6
1001	72	0	29	104	92	34	Male	Non-hispanic	White	1	17	18	17	6
1001	50	0	27	105	79	34	Male	Non-hispanic	White	1	17	18	17	6
1002	5	25	-36	1	0	27	Female	Non-hispanic	White	0	30	14	10	31
1002				2		27	Female	Non-hispanic	White	0	30	14	10	31
1002	36	76	-23	3		27	Female	Non-hispanic	White	0	30	14	10	31
1002	33	89	-38	4	111	27	Female	Non-hispanic	White	0	30	14	10	31
1002	17	50	-19	5	96	27	Female	Non-hispanic	White	0	30	14	10	31
1002	50	57	27	6	1134	27	Female	Non-hispanic	White	0	30	14	10	31
1002	72	50	-4	7	175	27	Female	Non-hispanic	White	0	30	14	10	31
1002	44	47	16	8	173	27	Female	Non-hispanic	White	0	30	14	10	31
1002	58	36	10	9	175	27	Female	Non-hispanic	White	0	30	14	10	31
1002	34	46	7	10	153	27	Female	Non-hispanic	White	0	30	14	10	31
1002	55	40	-9	11	664	27	Female	Non-hispanic	White	0	30	14	10	31
1002	70	51	-14	12	275	27	Female	Non-hispanic	White	0	30	14	10	31
1002	7	31	12	13	177	27	Female	Non-hispanic	White	0	30	14	10	31
1002	40	60	10	14	201	27	Female	Non-hispanic	White	0	30	14	10	31
1002	16	79	-31	15	109	27	Female	Non-hispanic	White	0	30	14	10	31
1002	45	54	-3	16	780	27	Female	Non-hispanic	White	0	30	14	10	31
1002	31	62	-2	17	175	27	Female	Non-hispanic	White	0	30	14	10	31
1002	60	34	22	18	74	27	Female	Non-hispanic	White	0	30	14	10	31
1002	69	34	15	19	90	27	Female	Non-hispanic	White	0	30	14	10	31
1002	27	63	13	20	125	27	Female	Non-hispanic	White	0	30	14	10	31
1002	66	40	11	21	981	27	Female	Non-hispanic	White	0	30	14	10	31
1002	39	59	13	22	72	27	Female	Non-hispanic	White	0	30	14	10	31
1002	39	56	9	23	151	27	Female	Non-hispanic	White	0	30	14	10	31
1002	60	42	-2	24	170	27	Female	Non-hispanic	White	0	30	14	10	31
1002	62	32	16	25	151	27	Female	Non-hispanic	White	0	30	14	10	31
1002	18	81	-29	26	743	27	Female	Non-hispanic	White	0	30	14	10	31
1002	22	68	-32	27	70	27	Female	Non-hispanic	White	0	30	14	10	31
1002	33	76	-37	28	72	27	Female	Non-hispanic	White	0	30	14	10	31
1002	17	78	-39	29	92	27	Female	Non-hispanic	White	0	30	14	10	31
1002	19	69	-18	30	203	27	Female	Non-hispanic	White	0	30	14	10	31
1002				31		27	Female	Non-hispanic	White	0	30	14	10	31
1002	60	59	19	32		27	Female	Non-hispanic	White	0	30	14	10	31
1002	71	36	16	33	164	27	Female	Non-hispanic	White	0	30	14	10	31
1002	69	25	19	34	177	27	Female	Non-hispanic	White	0	30	14	10	31
1002	50	26	31	35	61	27	Female	Non-hispanic	White	0	30	14	10	31
1002	15	85	-37	36	876	27	Female	Non-hispanic	White	0	30	14	10	31
1002	19	84	-27	37	63	27	Female	Non-hispanic	White	0	30	14	10	31
1002	22	80	-28	38	223	27	Female	Non-hispanic	White	0	30	14	10	31
1002	22	35	30	39	81	27	Female	Non-hispanic	White	0	30	14	10	31
1002	50	32	14	40	149	27	Female	Non-hispanic	White	0	30	14	10	31
1002	50	66	0	41	918	27	Female	Non-hispanic	White	0	30	14	10	31
1002	50	50	20	42	105	27	Female	Non-hispanic	White	0	30	14	10	31
1002	31	50	28	43	61	27	Female	Non-hispanic	White	0	30	14	10	31
1002	34	60	14	44	192	27	Female	Non-hispanic	White	0	30	14	10	31
1002	50	51	-10	45	238	27	Female	Non-hispanic	White	0	30	14	10	31
1002	4	67	-28	46	703	27	Female	Non-hispanic	White	0	30	14	10	31
1002	10	71	-15	47	138	27	Female	Non-hispanic	White	0	30	14	10	31
1002	71	27	27	48	100	27	Female	Non-hispanic	White	0	30	14	10	31
1002	50	50	0	49	301	27	Female	Non-hispanic	White	0	30	14	10	31
1002	73	33	29	50	74	27	Female	Non-hispanic	White	0	30	14	10	31
1002	22	30	12	51	957	27	Female	Non-hispanic	White	0	30	14	10	31
1002	22	64	-17	52	63	27	Female	Non-hispanic	White	0	30	14	10	31
1002	50	50	0	53	188	27	Female	Non-hispanic	White	0	30	14	10	31
1002	50	69	24	54	236	27	Female	Non-hispanic	White	0	30	14	10	31
1002	26	79	19	55	203	27	Female	Non-hispanic	White	0	30	14	10	31
1002	16	33	27	56	767	27	Female	Non-hispanic	White	0	30	14	10	31
1002	13	63	16	57	151	27	Female	Non-hispanic	White	0	30	14	10	31
1002	30	35	23	58	116	27	Female	Non-hispanic	White	0	30	14	10	31
1002	32	34	16	59	216	27	Female	Non-hispanic	White	0	30	14	10	31
1002	25	74	24	60	142	27	Female	Non-hispanic	White	0	30	14	10	31
1002	31	80	-15	61	743	27	Female	Non-hispanic	White	0	30	14	10	31
1002				62		27	Female	Non-hispanic	White	0	30	14	10	31
1002				63		27	Female	Non-hispanic	White	0	30	14	10	31
1002	12	50	0	64		27	Female	Non-hispanic	White	0	30	14	10	31
1002	12	22	24	65	170	27	Female	Non-hispanic	White	0	30	14	10	31
1002	27	77	-25	66	749	27	Female	Non-hispanic	White	0	30	14	10	31
1002	26	26	26	67	197	27	Female	Non-hispanic	White	0	30	14	10	31
1002	21	31	25	68	157	27	Female	Non-hispanic	White	0	30	14	10	31
1002	50	69	22	69	63	27	Female	Non-hispanic	White	0	30	14	10	31
1002	63	32	20	70	127	27	Female	Non-hispanic	White	0	30	14	10	31
1002	8	50	-38	71	928	27	Female	Non-hispanic	White	0	30	14	10	31
1002	71	76	-23	72	92	27	Female	Non-hispanic	White	0	30	14	10	31
1002				73		27	Female	Non-hispanic	White	0	30	14	10	31
1002	80	35	22	74		27	Female	Non-hispanic	White	0	30	14	10	31
1002	18	27	0	75	120	27	Female	Non-hispanic	White	0	30	14	10	31
1002	73	30	33	76	869	27	Female	Non-hispanic	White	0	30	14	10	31
1002				77		27	Female	Non-hispanic	White	0	30	14	10	31
1002	19	20	24	78		27	Female	Non-hispanic	White	0	30	14	10	31
1002	28	25	8	79	87	27	Female	Non-hispanic	White	0	30	14	10	31
1002	27	29	21	80	170	27	Female	Non-hispanic	White	0	30	14	10	31
1002	50	50	-17	81	861	27	Female	Non-hispanic	White	0	30	14	10	31
1002	3	68	15	82	153	27	Female	Non-hispanic	White	0	30	14	10	31
1002	13	84	-35	83	81	27	Female	Non-hispanic	White	0	30	14	10	31
1002	18	48	0	84	133	27	Female	Non-hispanic	White	0	30	14	10	31
1002	50	23	-25	85	201	27	Female	Non-hispanic	White	0	30	14	10	31
1002	50	30	0	86	743	27	Female	Non-hispanic	White	0	30	14	10	31
1002	40	34	11	87	280	27	Female	Non-hispanic	White	0	30	14	10	31
1002				88		27	Female	Non-hispanic	White	0	30	14	10	31
1002	23	79	0	89		27	Female	Non-hispanic	White	0	30	14	10	31
1002	50	50	16	90	74	27	Female	Non-hispanic	White	0	30	14	10	31
1002	30	50	-22	91	848	27	Female	Non-hispanic	White	0	30	14	10	31
1002	50	79	0	92	79	27	Female	Non-hispanic	White	0	30	14	10	31
1002	21	71	-28	93	184	27	Female	Non-hispanic	White	0	30	14	10	31
1002	32	80	-21	94	90	27	Female	Non-hispanic	White	0	30	14	10	31
1002	23	50	-11	95	319	27	Female	Non-hispanic	White	0	30	14	10	31
1002	50	50	5	96	651	27	Female	Non-hispanic	White	0	30	14	10	31
1002				97		27	Female	Non-hispanic	White	0	30	14	10	31
1002	80	18	-16	98		27	Female	Non-hispanic	White	0	30	14	10	31
1002				99		27	Female	Non-hispanic	White	0	30	14	10	31
1002	58	20	27	100		27	Female	Non-hispanic	White	0	30	14	10	31
1002				101		27	Female	Non-hispanic	White	0	30	14	10	31
1002	23	50	0	102		27	Female	Non-hispanic	White	0	30	14	10	31
1002	72	50	0	103	146	27	Female	Non-hispanic	White	0	30	14	10	31
1002				104		27	Female	Non-hispanic	White	0	30	14	10	31
1002				105		27	Female	Non-hispanic	White	0	30	14	10	31
1003	96	2	16	1	0	30	Male	Non-hispanic	White	0	7	25	8	2
1003	100	0	25	2	149	30	Male	Non-hispanic	White	0	7	25	8	2
1003	70	3	15	3	72	30	Male	Non-hispanic	White	0	7	25	8	2
1003	59	4	17	4	66	30	Male	Non-hispanic	White	0	7	25	8	2
1003	50	50	0	5	142	30	Male	Non-hispanic	White	0	7	25	8	2
1003				6		30	Male	Non-hispanic	White	0	7	25	8	2
1003	78	3	37	7		30	Male	Non-hispanic	White	0	7	25	8	2
1003	84	2	30	8	157	30	Male	Non-hispanic	White	0	7	25	8	2
1003	74	5	30	9	114	30	Male	Non-hispanic	White	0	7	25	8	2
1003	70	5	22	10	66	30	Male	Non-hispanic	White	0	7	25	8	2
1003	87	1	23	11	911	30	Male	Non-hispanic	White	0	7	25	8	2
1003	69	14	19	12	83	30	Male	Non-hispanic	White	0	7	25	8	2
1003	66	66	-9	13	85	30	Male	Non-hispanic	White	0	7	25	8	2
1003				14		30	Male	Non-hispanic	White	0	7	25	8	2
1003	60	59	-12	15		30	Male	Non-hispanic	White	0	7	25	8	2
1003	66	64	-4	16	854	30	Male	Non-hispanic	White	0	7	25	8	2
1003	58	25	15	17	138	30	Male	Non-hispanic	White	0	7	25	8	2
1003				18		30	Male	Non-hispanic	White	0	7	25	8	2
1003	98	0	2	19		30	Male	Non-hispanic	White	0	7	25	8	2
1003	52	42	0	20	135	30	Male	Non-hispanic	White	0	7	25	8	2
1003	50	50	0	21	909	30	Male	Non-hispanic	White	0	7	25	8	2
1003	14	15	10	22	122	30	Male	Non-hispanic	White	0	7	25	8	2
1003	75	9	22	23	197	30	Male	Non-hispanic	White	0	7	25	8	2
1003				24		30	Male	Non-hispanic	White	0	7	25	8	2
1003	68	25	6	25		30	Male	Non-hispanic	White	0	7	25	8	2
1003	73	9	0	26	950	30	Male	Non-hispanic	White	0	7	25	8	2
1003	73	22	23	27	149	30	Male	Non-hispanic	White	0	7	25	8	2
1003	99	3	8	28	192	30	Male	Non-hispanic	White	0	7	25	8	2
1003				29		30	Male	Non-hispanic	White	0	7	25	8	2
1003	70	15	25	30		30	Male	Non-hispanic	White	0	7	25	8	2
1003	47	50	22	31	832	30	Male	Non-hispanic	White	0	7	25	8	2
1003				32		30	Male	Non-hispanic	White	0	7	25	8	2
1003	50	50	0	33		30	Male	Non-hispanic	White	0	7	25	8	2
1003	50	50	10	34	55	30	Male	Non-hispanic	White	0	7	25	8	2
1003	20	7	10	35	264	30	Male	Non-hispanic	White	0	7	25	8	2
1003	36	52	21	36	789	30	Male	Non-hispanic	White	0	7	25	8	2
1003	44	13	34	37	159	30	Male	Non-hispanic	White	0	7	25	8	2
1003	74	5	19	38	240	30	Male	Non-hispanic	White	0	7	25	8	2
1003				39		30	Male	Non-hispanic	White	0	7	25	8	2
1003	29	16	12	40		30	Male	Non-hispanic	White	0	7	25	8	2
1003	73	5	5	41	841	30	Male	Non-hispanic	White	0	7	25	8	2
1003	95	8	35	42	155	30	Male	Non-hispanic	White	0	7	25	8	2
1003	89	1	37	43	144	30	Male	Non-hispanic	White	0	7	25	8	2
1003	50	7	34	44	140	30	Male	Non-hispanic	White	0	7	25	8	2
1003	50	56	-21	45	66	30	Male	Non-hispanic	White	0	7	25	8	2
1003	88	6	32	46	872	30	Male	Non-hispanic	White	0	7	25	8	2
1003	24	2	38	47	61	30	Male	Non-hispanic	White	0	7	25	8	2
1003	55	1	28	48	144	30	Male	Non-hispanic	White	0	7	25	8	2
1003	55	5	18	49	301	30	Male	Non-hispanic	White	0	7	25	8	2
1003	62	9	42	50	98	30	Male	Non-hispanic	White	0	7	25	8	2
1003	39	0	23	51	913	30	Male	Non-hispanic	White	0	7	25	8	2
1003				52		30	Male	Non-hispanic	White	0	7	25	8	2
1003	40	0	24	53		30	Male	Non-hispanic	White	0	7	25	8	2
1003	48	18	32	54	155	30	Male	Non-hispanic	White	0	7	25	8	2
1003	50	50	0	55	162	30	Male	Non-hispanic	White	0	7	25	8	2
1003	52	50	0	56	832	30	Male	Non-hispanic	White	0	7	25	8	2
1003	36	11	32	57	138	30	Male	Non-hispanic	White	0	7	25	8	2
1003	49	2	3	58	120	30	Male	Non-hispanic	White	0	7	25	8	2
1003	49	50	18	59	66	30	Male	Non-hispanic	White	0	7	25	8	2
1003				60		30	Male	Non-hispanic	White	0	7	25	8	2
1003	10	7	45	61		30	Male	Non-hispanic	White	0	7	25	8	2
1003	29	0	28	62	131	30	Male	Non-hispanic	White	0	7	25	8	2
1003	25	4	36	63	168	30	Male	Non-hispanic	White	0	7	25	8	2
1003	50	50	0	64	214	30	Male	Non-hispanic	White	0	7	25	8	2
1003	74	0	30	65	135	30	Male	Non-hispanic	White	0	7	25	8	2
1003				66		30	Male	Non-hispanic	White	0	7	25	8	2
1003	50	50	0	67		30	Male	Non-hispanic	White	0	7	25	8	2
1003	70	10	36	68	354	30	Male	Non-hispanic	White	0	7	25	8	2
1003	100	4	48	69	107	30	Male	Non-hispanic	White	0	7	25	8	2
1003				70		30	Male	Non-hispanic	White	0	7	25	8	2
1003	41	0	32	71		30	Male	Non-hispanic	White	0	7	25	8	2
1003	97	4	43	72	216	30	Male	Non-hispanic	White	0	7	25	8	2
1003	30	3	37	73	144	30	Male	Non-hispanic	White	0	7	25	8	2
1003	50	0	4	74	179	30	Male	Non-hispanic	White	0	7	25	8	2
1003	42	14	45	75	116	30	Male	Non-hispanic	White	0	7	25	8	2
1003				76		30	Male	Non-hispanic	White	0	7	25	8	2
1003				77		30	Male	Non-hispanic	White	0	7	25	8	2
1003				78		30	Male	Non-hispanic	White	0	7	25	8	2
1003				79		30	Male	Non-hispanic	White	0	7	25	8	2
1003				80		30	Male	Non-hispanic	White	0	7	25	8	2
1003	50	50	0	81		30	Male	Non-hispanic	White	0	7	25	8	2
1003				82		30	Male	Non-hispanic	White	0	7	25	8	2
1003				83		30	Male	Non-hispanic	White	0	7	25	8	2
1003				84		30	Male	Non-hispanic	White	0	7	25	8	2
1003				85		30	Male	Non-hispanic	White	0	7	25	8	2
1003	50	50	0	86		30	Male	Non-hispanic	White	0	7	25	8	2
1003				87		30	Male	Non-hispanic	White	0	7	25	8	2
1003	41	9	32	88		30	Male	Non-hispanic	White	0	7	25	8	2
1003	53	12	18	89	129	30	Male	Non-hispanic	White	0	7	25	8	2
1003				90		30	Male	Non-hispanic	White	0	7	25	8	2
1003				91		30	Male	Non-hispanic	White	0	7	25	8	2
1003				92		30	Male	Non-hispanic	White	0	7	25	8	2
1003				93		30	Male	Non-hispanic	White	0	7	25	8	2
1003				94		30	Male	Non-hispanic	White	0	7	25	8	2
1003	11	17	2	95		30	Male	Non-hispanic	White	0	7	25	8	2
1003				96		30	Male	Non-hispanic	White	0	7	25	8	2
1003				97		30	Male	Non-hispanic	White	0	7	25	8	2
1003				98		30	Male	Non-hispanic	White	0	7	25	8	2
1003				99		30	Male	Non-hispanic	White	0	7	25	8	2
1003				100		30	Male	Non-hispanic	White	0	7	25	8	2
1003	27	8	41	101		30	Male	Non-hispanic	White	0	7	25	8	2
1003				102		30	Male	Non-hispanic	White	0	7	25	8	2
1003				103		30	Male	Non-hispanic	White	0	7	25	8	2
1003				104		30	Male	Non-hispanic	White	0	7	25	8	2
1003				105		30	Male	Non-hispanic	White	0	7	25	8	2
1004	75	1	25	1	0	29	Female	Non-hispanic	White	0	26	13	23	11
1004	60	11	-13	2	92	29	Female	Non-hispanic	White	0	26	13	23	11
1004	17	0	7	3	159	29	Female	Non-hispanic	White	0	26	13	23	11
1004	50	0	-5	4	312	29	Female	Non-hispanic	White	0	26	13	23	11
1004	45	0	0	5	218	29	Female	Non-hispanic	White	0	26	13	23	11
1004	72	10	32	6	717	29	Female	Non-hispanic	White	0	26	13	23	11
1004				7		29	Female	Non-hispanic	White	0	26	13	23	11
1004	47	50	8	8		29	Female	Non-hispanic	White	0	26	13	23	11
1004				9		29	Female	Non-hispanic	White	0	26	13	23	11
1004	70	4	13	10		29	Female	Non-hispanic	White	0	26	13	23	11
1004	63	69	15	11	703	29	Female	Non-hispanic	White	0	26	13	23	11
1004				12		29	Female	Non-hispanic	White	0	26	13	23	11
1004	50	80	-5	13		29	Female	Non-hispanic	White	0	26	13	23	11
1004				14		29	Female	Non-hispanic	White	0	26	13	23	11
1004				15		29	Female	Non-hispanic	White	0	26	13	23	11
1004	31	2	0	16		29	Female	Non-hispanic	White	0	26	13	23	11
1004	65	56	30	17	109	29	Female	Non-hispanic	White	0	26	13	23	11
1004				18		29	Female	Non-hispanic	White	0	26	13	23	11
1004	25	2	0	19		29	Female	Non-hispanic	White	0	26	13	23	11
1004				20		29	Female	Non-hispanic	White	0	26	13	23	11
1004				21		29	Female	Non-hispanic	White	0	26	13	23	11
1004				22		29	Female	Non-hispanic	White	0	26	13	23	11
1004	23	68	-31	23		29	Female	Non-hispanic	White	0	26	13	23	11
1004	50	67	-28	24	122	29	Female	Non-hispanic	White	0	26	13	23	11
1004	33	71	-20	25	151	29	Female	Non-hispanic	White	0	26	13	23	11
1004				26		29	Female	Non-hispanic	White	0	26	13	23	11
1004				27		29	Female	Non-hispanic	White	0	26	13	23	11
1004				28		29	Female	Non-hispanic	White	0	26	13	23	11
1004				29		29	Female	Non-hispanic	White	0	26	13	23	11
1004	50	8	-7	30		29	Female	Non-hispanic	White	0	26	13	23	11
1004				31		29	Female	Non-hispanic	White	0	26	13	23	11
1004				32		29	Female	Non-hispanic	White	0	26	13	23	11
1004				33		29	Female	Non-hispanic	White	0	26	13	23	11
1004	67	2	21	34		29	Female	Non-hispanic	White	0	26	13	23	11
1004	30	1	22	35	256	29	Female	Non-hispanic	White	0	26	13	23	11
1004				36		29	Female	Non-hispanic	White	0	26	13	23	11
1004				37		29	Female	Non-hispanic	White	0	26	13	23	11
1004				38		29	Female	Non-hispanic	White	0	26	13	23	11
1004	69	2	21	39		29	Female	Non-hispanic	White	0	26	13	23	11
1004				40		29	Female	Non-hispanic	White	0	26	13	23	11
1004				41		29	Female	Non-hispanic	White	0	26	13	23	11
1004				42		29	Female	Non-hispanic	White	0	26	13	23	11
1004				43		29	Female	Non-hispanic	White	0	26	13	23	11
1004	50	15	14	44		29	Female	Non-hispanic	White	0	26	13	23	11
1004	50	6	22	45	37	29	Female	Non-hispanic	White	0	26	13	23	11
1004				46		29	Female	Non-hispanic	White	0	26	13	23	11
1004				47		29	Female	Non-hispanic	White	0	26	13	23	11
1004				48		29	Female	Non-hispanic	White	0	26	13	23	11
1004	22	17	12	49		29	Female	Non-hispanic	White	0	26	13	23	11
1004				50		29	Female	Non-hispanic	White	0	26	13	23	11
1004				51		29	Female	Non-hispanic	White	0	26	13	23	11
1004				52		29	Female	Non-hispanic	White	0	26	13	23	11
1004				53		29	Female	Non-hispanic	White	0	26	13	23	11
1004	33	48	22	54		29	Female	Non-hispanic	White	0	26	13	23	11
1004				55		29	Female	Non-hispanic	White	0	26	13	23	11
1004				56		29	Female	Non-hispanic	White	0	26	13	23	11
1004				57		29	Female	Non-hispanic	White	0	26	13	23	11
1004				58		29	Female	Non-hispanic	White	0	26	13	23	11
1004				59		29	Female	Non-hispanic	White	0	26	13	23	11
1004				60		29	Female	Non-hispanic	White	0	26	13	23	11
1004	19	7	16	61		29	Female	Non-hispanic	White	0	26	13	23	11
1004	14	12	19	62	111	29	Female	Non-hispanic	White	0	26	13	23	11
1004				63		29	Female	Non-hispanic	White	0	26	13	23	11
1004				64		29	Female	Non-hispanic	White	0	26	13	23	11
1004				65		29	Female	Non-hispanic	White	0	26	13	23	11
1004				66		29	Female	Non-hispanic	White	0	26	13	23	11
1004	62	6	11	67		29	Female	Non-hispanic	White	0	26	13	23	11
1004	50	50	14	68	79	29	Female	Non-hispanic	White	0	26	13	23	11
1004	18	11	-12	69	291	29	Female	Non-hispanic	White	0	26	13	23	11
1004				70		29	Female	Non-hispanic	White	0	26	13	23	11
1004	77	4	17	71		29	Female	Non-hispanic	White	0	26	13	23	11
1004	64	19	14	72	55	29	Female	Non-hispanic	White	0	26	13	23	11
1004				73		29	Female	Non-hispanic	White	0	26	13	23	11
1004	40	7	16	74		29	Female	Non-hispanic	White	0	26	13	23	11
1004	50	2	21	75	227	29	Female	Non-hispanic	White	0	26	13	23	11
1004				76		29	Female	Non-hispanic	White	0	26	13	23	11
1004	50	11	13	77		29	Female	Non-hispanic	White	0	26	13	23	11
1004				78		29	Female	Non-hispanic	White	0	26	13	23	11
1004	68	1	7	79		29	Female	Non-hispanic	White	0	26	13	23	11
1004	50	18	18	80	133	29	Female	Non-hispanic	White	0	26	13	23	11
1004				81		29	Female	Non-hispanic	White	0	26	13	23	11
1004				82		29	Female	Non-hispanic	White	0	26	13	23	11
1004				83		29	Female	Non-hispanic	White	0	26	13	23	11
1004				84		29	Female	Non-hispanic	White	0	26	13	23	11
1004				85		29	Female	Non-hispanic	White	0	26	13	23	11
1004	26	18	10	86		29	Female	Non-hispanic	White	0	26	13	23	11
1004				87		29	Female	Non-hispanic	White	0	26	13	23	11
1004				88		29	Female	Non-hispanic	White	0	26	13	23	11
1004				89		29	Female	Non-hispanic	White	0	26	13	23	11
1004				90		29	Female	Non-hispanic	White	0	26	13	23	11
1004				91		29	Female	Non-hispanic	White	0	26	13	23	11
1004				92		29	Female	Non-hispanic	White	0	26	13	23	11
1004				93		29	Female	Non-hispanic	White	0	26	13	23	11
1004				94		29	Female	Non-hispanic	White	0	26	13	23	11
1004				95		29	Female	Non-hispanic	White	0	26	13	23	11
1004				96		29	Female	Non-hispanic	White	0	26	13	23	11
1004				97		29	Female	Non-hispanic	White	0	26	13	23	11
1004				98		29	Female	Non-hispanic	White	0	26	13	23	11
1004				99		29	Female	Non-hispanic	White	0	26	13	23	11
1004				100		29	Female	Non-hispanic	White	0	26	13	23	11
1004				101		29	Female	Non-hispanic	White	0	26	13	23	11
1004				102		29	Female	Non-hispanic	White	0	26	13	23	11
1004				103		29	Female	Non-hispanic	White	0	26	13	23	11
1004				104		29	Female	Non-hispanic	White	0	26	13	23	11
1004				105		29	Female	Non-hispanic	White	0	26	13	23	11
1005	85	16	19	1	0	42	Female	Hispanic	White	0	0	28	10	0
1005	54	20	11	2	114	42	Female	Hispanic	White	0	0	28	10	0
1005				3		42	Female	Hispanic	White	0	0	28	10	0
1005				4		42	Female	Hispanic	White	0	0	28	10	0
1005	65	50	18	5		42	Female	Hispanic	White	0	0	28	10	0
1005	58	19	19	6	885	42	Female	Hispanic	White	0	0	28	10	0
1005	61	22	30	7	194	42	Female	Hispanic	White	0	0	28	10	0
1005				8		42	Female	Hispanic	White	0	0	28	10	0
1005	44	72	-20	9		42	Female	Hispanic	White	0	0	28	10	0
1005	68	26	16	10	111	42	Female	Hispanic	White	0	0	28	10	0
1005	54	25	19	11	854	42	Female	Hispanic	White	0	0	28	10	0
1005	69	19	23	12	85	42	Female	Hispanic	White	0	0	28	10	0
1005	69	22	22	13	63	42	Female	Hispanic	White	0	0	28	10	0
1005	69	21	22	14	273	42	Female	Hispanic	White	0	0	28	10	0
1005	67	41	14	15	216	42	Female	Hispanic	White	0	0	28	10	0
1005	35	69	0	16	660	42	Female	Hispanic	White	0	0	28	10	0
1005	63	21	21	17	260	42	Female	Hispanic	White	0	0	28	10	0
1005	62	29	18	18	175	42	Female	Hispanic	White	0	0	28	10	0
1005	46	25	14	19	190	42	Female	Hispanic	White	0	0	28	10	0
1005				20		42	Female	Hispanic	White	0	0	28	10	0
1005	77	28	21	21		42	Female	Hispanic	White	0	0	28	10	0
1005	67	20	23	22	236	42	Female	Hispanic	White	0	0	28	10	0
1005	68	26	18	23	90	42	Female	Hispanic	White	0	0	28	10	0
1005	56	33	13	24	133	42	Female	Hispanic	White	0	0	28	10	0
1005	66	33	19	25	76	42	Female	Hispanic	White	0	0	28	10	0
1005	58	26	16	26	891	42	Female	Hispanic	White	0	0	28	10	0
1005	74	38	21	27	135	42	Female	Hispanic	White	0	0	28	10	0
1005	65	19	16	28	264	42	Female	Hispanic	White	0	0	28	10	0
1005	57	21	22	29	175	42	Female	Hispanic	White	0	0	28	10	0
1005	57	12	26	30	140	42	Female	Hispanic	White	0	0	28	10	0
1005	70	18	9	31	760	42	Female	Hispanic	White	0	0	28	10	0
1005	71	20	22	32	225	42	Female	Hispanic	White	0	0	28	10	0
1005	61	8	15	33	175	42	Female	Hispanic	White	0	0	28	10	0
1005				34		42	Female	Hispanic	White	0	0	28	10	0
1005	62	26	17	35		42	Female	Hispanic	White	0	0	28	10	0
1005	40	17	19	36	601	42	Female	Hispanic	White	0	0	28	10	0
1005	54	17	22	37	98	42	Female	Hispanic	White	0	0	28	10	0
1005	69	18	21	38	262	42	Female	Hispanic	White	0	0	28	10	0
1005	63	40	-4	39	103	42	Female	Hispanic	White	0	0	28	10	0
1005	47	58	11	40	310	42	Female	Hispanic	White	0	0	28	10	0
1005	61	29	20	41	813	42	Female	Hispanic	White	0	0	28	10	0
1005	56	15	13	42	177	42	Female	Hispanic	White	0	0	28	10	0
1005	71	50	18	43	120	42	Female	Hispanic	White	0	0	28	10	0
1005	63	25	17	44	131	42	Female	Hispanic	White	0	0	28	10	0
1005	61	27	17	45	267	42	Female	Hispanic	White	0	0	28	10	0
1005	67	70	15	46	745	42	Female	Hispanic	White	0	0	28	10	0
1005	64	22	16	47	223	42	Female	Hispanic	White	0	0	28	10	0
1005	75	1	49	48	125	42	Female	Hispanic	White	0	0	28	10	0
1005	64	12	15	49	192	42	Female	Hispanic	White	0	0	28	10	0
1005	81	22	22	50	157	42	Female	Hispanic	White	0	0	28	10	0
1005	29	50	8	51	675	42	Female	Hispanic	White	0	0	28	10	0
1005	19	56	0	52	125	42	Female	Hispanic	White	0	0	28	10	0
1005	32	9	42	53	288	42	Female	Hispanic	White	0	0	28	10	0
1005				54		42	Female	Hispanic	White	0	0	28	10	0
1005				55		42	Female	Hispanic	White	0	0	28	10	0
1005	75	17	26	56		42	Female	Hispanic	White	0	0	28	10	0
1005	70	6	22	57	192	42	Female	Hispanic	White	0	0	28	10	0
1005	71	9	20	58	173	42	Female	Hispanic	White	0	0	28	10	0
1005	66	12	21	59	175	42	Female	Hispanic	White	0	0	28	10	0
1005	68	15	18	60	81	42	Female	Hispanic	White	0	0	28	10	0
1005	72	8	49	61	841	42	Female	Hispanic	White	0	0	28	10	0
1005				62		42	Female	Hispanic	White	0	0	28	10	0
1005	50	25	17	63		42	Female	Hispanic	White	0	0	28	10	0
1005	78	12	22	64	118	42	Female	Hispanic	White	0	0	28	10	0
1005	50	25	24	65	179	42	Female	Hispanic	White	0	0	28	10	0
1005	60	9	16	66	778	42	Female	Hispanic	White	0	0	28	10	0
1005	74	13	22	67	297	42	Female	Hispanic	White	0	0	28	10	0
1005	78	20	21	68	181	42	Female	Hispanic	White	0	0	28	10	0
1005	63	16	23	69	144	42	Female	Hispanic	White	0	0	28	10	0
1005	64	18	13	70	188	42	Female	Hispanic	White	0	0	28	10	0
1005	56	22	18	71	751	42	Female	Hispanic	White	0	0	28	10	0
1005				72		42	Female	Hispanic	White	0	0	28	10	0
1005				73		42	Female	Hispanic	White	0	0	28	10	0
1005	50	22	14	74		42	Female	Hispanic	White	0	0	28	10	0
1005	68	27	18	75	48	42	Female	Hispanic	White	0	0	28	10	0
1005	70	25	23	76	902	42	Female	Hispanic	White	0	0	28	10	0
1005	65	16	13	77	166	42	Female	Hispanic	White	0	0	28	10	0
1005	69	21	18	78	170	42	Female	Hispanic	White	0	0	28	10	0
1005	69	24	21	79	170	42	Female	Hispanic	White	0	0	28	10	0
1005	66	14	22	80	146	42	Female	Hispanic	White	0	0	28	10	0
1005	68	18	15	81	717	42	Female	Hispanic	White	0	0	28	10	0
1005	66	26	20	82	114	42	Female	Hispanic	White	0	0	28	10	0
1005	69	20	21	83	301	42	Female	Hispanic	White	0	0	28	10	0
1005	50	50	25	84	116	42	Female	Hispanic	White	0	0	28	10	0
1005	65	18	21	85	127	42	Female	Hispanic	White	0	0	28	10	0
1005	72	19	24	86	869	42	Female	Hispanic	White	0	0	28	10	0
1005	64	21	21	87	92	42	Female	Hispanic	White	0	0	28	10	0
1005	67	35	24	88	291	42	Female	Hispanic	White	0	0	28	10	0
1005				89		42	Female	Hispanic	White	0	0	28	10	0
1005	70	15	17	90		42	Female	Hispanic	White	0	0	28	10	0
1005	66	19	25	91	754	42	Female	Hispanic	White	0	0	28	10	0
1005	72	20	22	92	170	42	Female	Hispanic	White	0	0	28	10	0
1005	66	18	22	93	74	42	Female	Hispanic	White	0	0	28	10	0
1005	67	19	14	94	175	42	Female	Hispanic	White	0	0	28	10	0
1005	70	14	14	95	175	42	Female	Hispanic	White	0	0	28	10	0
1005				96		42	Female	Hispanic	White	0	0	28	10	0
1005	66	15	21	97		42	Female	Hispanic	White	0	0	28	10	0
1005				98		42	Female	Hispanic	White	0	0	28	10	0
1005	70	18	15	99		42	Female	Hispanic	White	0	0	28	10	0
1005	65	18	20	100	168	42	Female	Hispanic	White	0	0	28	10	0
1005				101		42	Female	Hispanic	White	0	0	28	10	0
1005	68	23	19	102		42	Female	Hispanic	White	0	0	28	10	0
1005				103		42	Female	Hispanic	White	0	0	28	10	0
1005	71	31	21	104		42	Female	Hispanic	White	0	0	28	10	0
1005	71	15	19	105	70	42	Female	Hispanic	White	0	0	28	10	0
1006	78	1	22	1	0	35	Female	Non-hispanic	White	0	10	25	8	12
1006	38	60	25	2	181	35	Female	Non-hispanic	White	0	10	25	8	12
1006	50	42	15	3	155	35	Female	Non-hispanic	White	0	10	25	8	12
1006	38	64	18	4	81	35	Female	Non-hispanic	White	0	10	25	8	12
1006	38	35	19	5	151	35	Female	Non-hispanic	White	0	10	25	8	12
1006	96	8	32	6	736	35	Female	Non-hispanic	White	0	10	25	8	12
1006	80	2	49	7	157	35	Female	Non-hispanic	White	0	10	25	8	12
1006	68	23	35	8	184	35	Female	Non-hispanic	White	0	10	25	8	12
1006	38	36	16	9	162	35	Female	Non-hispanic	White	0	10	25	8	12
1006	20	60	-12	10	197	35	Female	Non-hispanic	White	0	10	25	8	12
1006	72	39	22	11	869	35	Female	Non-hispanic	White	0	10	25	8	12
1006	45	31	21	12	179	35	Female	Non-hispanic	White	0	10	25	8	12
1006	34	65	25	13	168	35	Female	Non-hispanic	White	0	10	25	8	12
1006	27	69	-18	14	151	35	Female	Non-hispanic	White	0	10	25	8	12
1006	17	65	-11	15	70	35	Female	Non-hispanic	White	0	10	25	8	12
1006	83	9	27	16	872	35	Female	Non-hispanic	White	0	10	25	8	12
1006	71	2	35	17	142	35	Female	Non-hispanic	White	0	10	25	8	12
1006	34	3	49	18	61	35	Female	Non-hispanic	White	0	10	25	8	12
1006	41	7	42	19	201	35	Female	Non-hispanic	White	0	10	25	8	12
1006	74	20	41	20	199	35	Female	Non-hispanic	White	0	10	25	8	12
1006	31	8	22	21	848	35	Female	Non-hispanic	White	0	10	25	8	12
1006	25	11	29	22	92	35	Female	Non-hispanic	White	0	10	25	8	12
1006	34	18	33	23	90	35	Female	Non-hispanic	White	0	10	25	8	12
1006	18	24	25	24	129	35	Female	Non-hispanic	White	0	10	25	8	12
1006	29	5	22	25	100	35	Female	Non-hispanic	White	0	10	25	8	12
1006	91	6	50	26	918	35	Female	Non-hispanic	White	0	10	25	8	12
1006	92	12	46	27	221	35	Female	Non-hispanic	White	0	10	25	8	12
1006	71	4	40	28	155	35	Female	Non-hispanic	White	0	10	25	8	12
1006	73	22	38	29	63	35	Female	Non-hispanic	White	0	10	25	8	12
1006	68	1	48	30	221	35	Female	Non-hispanic	White	0	10	25	8	12
1006	87	8	47	31	887	35	Female	Non-hispanic	White	0	10	25	8	12
1006	72	33	20	32	105	35	Female	Non-hispanic	White	0	10	25	8	12
1006	71	18	33	33	232	35	Female	Non-hispanic	White	0	10	25	8	12
1006	82	15	29	34	188	35	Female	Non-hispanic	White	0	10	25	8	12
1006	77	12	31	35	157	35	Female	Non-hispanic	White	0	10	25	8	12
1006	83	29	38	36	749	35	Female	Non-hispanic	White	0	10	25	8	12
1006				37		35	Female	Non-hispanic	White	0	10	25	8	12
1006	73	2	30	38		35	Female	Non-hispanic	White	0	10	25	8	12
1006				39		35	Female	Non-hispanic	White	0	10	25	8	12
1006				40		35	Female	Non-hispanic	White	0	10	25	8	12
1006	50	9	42	41		35	Female	Non-hispanic	White	0	10	25	8	12
1006	86	10	47	42	179	35	Female	Non-hispanic	White	0	10	25	8	12
1006	38	2	48	43	177	35	Female	Non-hispanic	White	0	10	25	8	12
1006				44		35	Female	Non-hispanic	White	0	10	25	8	12
1006	31	10	27	45		35	Female	Non-hispanic	White	0	10	25	8	12
1006	65	12	39	46	872	35	Female	Non-hispanic	White	0	10	25	8	12
1006	72	17	46	47	201	35	Female	Non-hispanic	White	0	10	25	8	12
1006	41	73	47	48	116	35	Female	Non-hispanic	White	0	10	25	8	12
1006	35	66	-10	49	192	35	Female	Non-hispanic	White	0	10	25	8	12
1006	22	31	17	50	162	35	Female	Non-hispanic	White	0	10	25	8	12
1006	80	33	18	51	749	35	Female	Non-hispanic	White	0	10	25	8	12
1006	43	36	13	52	208	35	Female	Non-hispanic	White	0	10	25	8	12
1006	36	23	19	53	120	35	Female	Non-hispanic	White	0	10	25	8	12
1006	72	35	20	54	223	35	Female	Non-hispanic	White	0	10	25	8	12
1006	32	58	17	55	72	35	Female	Non-hispanic	White	0	10	25	8	12
1006	34	31	27	56	727	35	Female	Non-hispanic	White	0	10	25	8	12
1006	67	50	26	57	325	35	Female	Non-hispanic	White	0	10	25	8	12
1006	34	30	18	58	85	35	Female	Non-hispanic	White	0	10	25	8	12
1006	30	33	-5	59	166	35	Female	Non-hispanic	White	0	10	25	8	12
1006	25	38	22	60	79	35	Female	Non-hispanic	White	0	10	25	8	12
1006	78	10	26	61	743	35	Female	Non-hispanic	White	0	10	25	8	12
1006	94	3	47	62	210	35	Female	Non-hispanic	White	0	10	25	8	12
1006	93	6	47	63	52	35	Female	Non-hispanic	White	0	10	25	8	12
1006	80	12	33	64	245	35	Female	Non-hispanic	White	0	10	25	8	12
1006				65		35	Female	Non-hispanic	White	0	10	25	8	12
1006	7	2	31	66		35	Female	Non-hispanic	White	0	10	25	8	12
1006	20	24	36	67	87	35	Female	Non-hispanic	White	0	10	25	8	12
1006	21	21	32	68	249	35	Female	Non-hispanic	White	0	10	25	8	12
1006	25	18	42	69	94	35	Female	Non-hispanic	White	0	10	25	8	12
1006	33	22	36	70	68	35	Female	Non-hispanic	White	0	10	25	8	12
1006	88	14	35	71	813	35	Female	Non-hispanic	White	0	10	25	8	12
1006	89	10	37	72	214	35	Female	Non-hispanic	White	0	10	25	8	12
1006	38	10	48	73	227	35	Female	Non-hispanic	White	0	10	25	8	12
1006	74	13	49	74	70	35	Female	Non-hispanic	White	0	10	25	8	12
1006	78	18	29	75	306	35	Female	Non-hispanic	White	0	10	25	8	12
1006	29	13	44	76	745	35	Female	Non-hispanic	White	0	10	25	8	12
1006	83	14	36	77	186	35	Female	Non-hispanic	White	0	10	25	8	12
1006	36	15	39	78	203	35	Female	Non-hispanic	White	0	10	25	8	12
1006	31	2	47	79	46	35	Female	Non-hispanic	White	0	10	25	8	12
1006	19	15	27	80	240	35	Female	Non-hispanic	White	0	10	25	8	12
1006	100	26	28	81	662	35	Female	Non-hispanic	White	0	10	25	8	12
1006	86	18	31	82	144	35	Female	Non-hispanic	White	0	10	25	8	12
1006	84	20	43	83	85	35	Female	Non-hispanic	White	0	10	25	8	12
1006	32	29	37	84	205	35	Female	Non-hispanic	White	0	10	25	8	12
1006	73	11	29	85	332	35	Female	Non-hispanic	White	0	10	25	8	12
1006	80	18	43	86	776	35	Female	Non-hispanic	White	0	10	25	8	12
1006	72	35	24	87	197	35	Female	Non-hispanic	White	0	10	25	8	12
1006	75	19	27	88	188	35	Female	Non-hispanic	White	0	10	25	8	12
1006	80	14	34	89	166	35	Female	Non-hispanic	White	0	10	25	8	12
1006	78	24	28	90	116	35	Female	Non-hispanic	White	0	10	25	8	12
1006	81	22	31	91	819	35	Female	Non-hispanic	White	0	10	25	8	12
1006	84	24	42	92	159	35	Female	Non-hispanic	White	0	10	25	8	12
1006	20	17	25	93	135	35	Female	Non-hispanic	White	0	10	25	8	12
1006	31	31	30	94	66	35	Female	Non-hispanic	White	0	10	25	8	12
1006	28	28	30	95	291	35	Female	Non-hispanic	White	0	10	25	8	12
1006	72	22	27	96	679	35	Female	Non-hispanic	White	0	10	25	8	12
1006	83	21	31	97	236	35	Female	Non-hispanic	White	0	10	25	8	12
1006	36	13	30	98	87	35	Female	Non-hispanic	White	0	10	25	8	12
1006	78	28	27	99	122	35	Female	Non-hispanic	White	0	10	25	8	12
1006				100		35	Female	Non-hispanic	White	0	10	25	8	12
1006				101		35	Female	Non-hispanic	White	0	10	25	8	12
1006				102		35	Female	Non-hispanic	White	0	10	25	8	12
1006				103		35	Female	Non-hispanic	White	0	10	25	8	12
1006				104		35	Female	Non-hispanic	White	0	10	25	8	12
1006				105		35	Female	Non-hispanic	White	0	10	25	8	12
1007	58	12	19	1	0		Female	Non-hispanic	Asian	0	11	18	22	6
1007	30	0	16	2	96		Female	Non-hispanic	Asian	0	11	18	22	6
1007	80	0	26	3	260		Female	Non-hispanic	Asian	0	11	18	22	6
1007	64	14	26	4	96		Female	Non-hispanic	Asian	0	11	18	22	6
1007	23	17	10	5	232		Female	Non-hispanic	Asian	0	11	18	22	6
1007	64	42	-16	6	756		Female	Non-hispanic	Asian	0	11	18	22	6
1007	29	13	9	7	179		Female	Non-hispanic	Asian	0	11	18	22	6
1007	71	63	-4	8	122		Female	Non-hispanic	Asian	0	11	18	22	6
1007	72	22	33	9	236		Female	Non-hispanic	Asian	0	11	18	22	6
1007	34	14	16	10	184		Female	Non-hispanic	Asian	0	11	18	22	6
1007	40	18	18	11	721		Female	Non-hispanic	Asian	0	11	18	22	6
1007	44	11	20	12	177		Female	Non-hispanic	Asian	0	11	18	22	6
1007	74	9	31	13	197		Female	Non-hispanic	Asian	0	11	18	22	6
1007	78	0	29	14	83		Female	Non-hispanic	Asian	0	11	18	22	6
1007	83	8	29	15	94		Female	Non-hispanic	Asian	0	11	18	22	6
1007	72	17	22	16	885		Female	Non-hispanic	Asian	0	11	18	22	6
1007	84	0	18	17	179		Female	Non-hispanic	Asian	0	11	18	22	6
1007	66	31	24	18	129		Female	Non-hispanic	Asian	0	11	18	22	6
1007	67	4	19	19	37		Female	Non-hispanic	Asian	0	11	18	22	6
1007	50	23	17	20	109		Female	Non-hispanic	Asian	0	11	18	22	6
1007	58	65	-12	21	880		Female	Non-hispanic	Asian	0	11	18	22	6
1007	62	57	-5	22	151		Female	Non-hispanic	Asian	0	11	18	22	6
1007	83	27	26	23	184		Female	Non-hispanic	Asian	0	11	18	22	6
1007	35	60	16	24	87		Female	Non-hispanic	Asian	0	11	18	22	6
1007	36	36	13	25	120		Female	Non-hispanic	Asian	0	11	18	22	6
1007	23	32	8	26	902		Female	Non-hispanic	Asian	0	11	18	22	6
1007	46	54	15	27	76		Female	Non-hispanic	Asian	0	11	18	22	6
1007	82	36	15	28	214		Female	Non-hispanic	Asian	0	11	18	22	6
1007	36	74	-39	29	256		Female	Non-hispanic	Asian	0	11	18	22	6
1007	62	62	21	30	87		Female	Non-hispanic	Asian	0	11	18	22	6
1007	19	24	-10	31	913		Female	Non-hispanic	Asian	0	11	18	22	6
1007	64	61	13	32	177		Female	Non-hispanic	Asian	0	11	18	22	6
1007	74	14	20	33	131		Female	Non-hispanic	Asian	0	11	18	22	6
1007	59	33	29	34	164		Female	Non-hispanic	Asian	0	11	18	22	6
1007	55	27	18	35	144		Female	Non-hispanic	Asian	0	11	18	22	6
1007				36			Female	Non-hispanic	Asian	0	11	18	22	6
1007	38	9	30	37			Female	Non-hispanic	Asian	0	11	18	22	6
1007	43	24	20	38	103		Female	Non-hispanic	Asian	0	11	18	22	6
1007	76	19	22	39	336		Female	Non-hispanic	Asian	0	11	18	22	6
1007	86	13	28	40	76		Female	Non-hispanic	Asian	0	11	18	22	6
1007	27	15	25	41	830		Female	Non-hispanic	Asian	0	11	18	22	6
1007	52	5	28	42	74		Female	Non-hispanic	Asian	0	11	18	22	6
1007	60	76	-27	43	142		Female	Non-hispanic	Asian	0	11	18	22	6
1007				44			Female	Non-hispanic	Asian	0	11	18	22	6
1007	80	69	15	45			Female	Non-hispanic	Asian	0	11	18	22	6
1007	62	10	16	46	627		Female	Non-hispanic	Asian	0	11	18	22	6
1007	63	39	19	47	284		Female	Non-hispanic	Asian	0	11	18	22	6
1007				48			Female	Non-hispanic	Asian	0	11	18	22	6
1007	81	34	14	49			Female	Non-hispanic	Asian	0	11	18	22	6
1007	84	26	9	50	149		Female	Non-hispanic	Asian	0	11	18	22	6
1007	0	57	-17	51	703		Female	Non-hispanic	Asian	0	11	18	22	6
1007	28	45	-4	52	197		Female	Non-hispanic	Asian	0	11	18	22	6
1007	38	29	10	53	87		Female	Non-hispanic	Asian	0	11	18	22	6
1007	36	75	-9	54	251		Female	Non-hispanic	Asian	0	11	18	22	6
1007	9	55	12	55	179		Female	Non-hispanic	Asian	0	11	18	22	6
1007	41	22	4	56	684		Female	Non-hispanic	Asian	0	11	18	22	6
1007	81	16	15	57	242		Female	Non-hispanic	Asian	0	11	18	22	6
1007	62	19	6	58	39		Female	Non-hispanic	Asian	0	11	18	22	6
1007	70	21	-3	59	127		Female	Non-hispanic	Asian	0	11	18	22	6
1007	27	52	10	60	157		Female	Non-hispanic	Asian	0	11	18	22	6
1007	12	29	-7	61	810		Female	Non-hispanic	Asian	0	11	18	22	6
1007	58	27	7	62	186		Female	Non-hispanic	Asian	0	11	18	22	6
1007	35	57	-17	63	177		Female	Non-hispanic	Asian	0	11	18	22	6
1007	37	38	-8	64	175		Female	Non-hispanic	Asian	0	11	18	22	6
1007				65			Female	Non-hispanic	Asian	0	11	18	22	6
1007	18	34	-5	66			Female	Non-hispanic	Asian	0	11	18	22	6
1007	27	32	5	67	76		Female	Non-hispanic	Asian	0	11	18	22	6
1007	65	18	10	68	79		Female	Non-hispanic	Asian	0	11	18	22	6
1007	55	40	10	69	194		Female	Non-hispanic	Asian	0	11	18	22	6
1007				70			Female	Non-hispanic	Asian	0	11	18	22	6
1007	58	25	-10	71			Female	Non-hispanic	Asian	0	11	18	22	6
1007	67	37	10	72	341		Female	Non-hispanic	Asian	0	11	18	22	6
1007	58	18	17	73	50		Female	Non-hispanic	Asian	0	11	18	22	6
1007	73	25	13	74	188		Female	Non-hispanic	Asian	0	11	18	22	6
1007	41	26	19	75	212		Female	Non-hispanic	Asian	0	11	18	22	6
1007	69	20	20	76	666		Female	Non-hispanic	Asian	0	11	18	22	6
1007	57	64	7	77	297		Female	Non-hispanic	Asian	0	11	18	22	6
1007	53	56	14	78	146		Female	Non-hispanic	Asian	0	11	18	22	6
1007	64	38	19	79	81		Female	Non-hispanic	Asian	0	11	18	22	6
1007	68	21	-11	80	144		Female	Non-hispanic	Asian	0	11	18	22	6
1007	76	16	28	81	891		Female	Non-hispanic	Asian	0	11	18	22	6
1007	77	10	21	82	157		Female	Non-hispanic	Asian	0	11	18	22	6
1007				83			Female	Non-hispanic	Asian	0	11	18	22	6
1007	74	10	20	84			Female	Non-hispanic	Asian	0	11	18	22	6
1007	76	5	33	85	79		Female	Non-hispanic	Asian	0	11	18	22	6
1007	63	8	36	86	780		Female	Non-hispanic	Asian	0	11	18	22	6
1007	60	14	25	87	203		Female	Non-hispanic	Asian	0	11	18	22	6
1007	74	18	15	88	98		Female	Non-hispanic	Asian	0	11	18	22	6
1007	76	32	-6	89	260		Female	Non-hispanic	Asian	0	11	18	22	6
1007	82	16	16	90	142		Female	Non-hispanic	Asian	0	11	18	22	6
1007				91			Female	Non-hispanic	Asian	0	11	18	22	6
1007	81	11	11	92			Female	Non-hispanic	Asian	0	11	18	22	6
1007	88	6	31	93	192		Female	Non-hispanic	Asian	0	11	18	22	6
1007				94			Female	Non-hispanic	Asian	0	11	18	22	6
1007	74	28	-20	95			Female	Non-hispanic	Asian	0	11	18	22	6
1007	69	20	-4	96	568		Female	Non-hispanic	Asian	0	11	18	22	6
1007	66	60	-4	97	100		Female	Non-hispanic	Asian	0	11	18	22	6
1007	78	25	22	98	225		Female	Non-hispanic	Asian	0	11	18	22	6
1007	82	22	-5	99	232		Female	Non-hispanic	Asian	0	11	18	22	6
1007	31	41	-23	100	332		Female	Non-hispanic	Asian	0	11	18	22	6
1007				101			Female	Non-hispanic	Asian	0	11	18	22	6
1007	76	67	-23	102			Female	Non-hispanic	Asian	0	11	18	22	6
1007	46	51	-18	103	186		Female	Non-hispanic	Asian	0	11	18	22	6
1007	53	71	-27	104	105		Female	Non-hispanic	Asian	0	11	18	22	6
1007	62	56	1	105	44		Female	Non-hispanic	Asian	0	11	18	22	6
1008	78	0	27	1	0	33	Female	Non-hispanic	White	0	8	30	16	4
1008	94	1	44	2	205	33	Female	Non-hispanic	White	0	8	30	16	4
1008	98	3	27	3	70	33	Female	Non-hispanic	White	0	8	30	16	4
1008	90	3	33	4	216	33	Female	Non-hispanic	White	0	8	30	16	4
1008	39	3	16	5	201	33	Female	Non-hispanic	White	0	8	30	16	4
1008	99	1	48	6	776	33	Female	Non-hispanic	White	0	8	30	16	4
1008	98	5	40	7	146	33	Female	Non-hispanic	White	0	8	30	16	4
1008				8		33	Female	Non-hispanic	White	0	8	30	16	4
1008	92	3	35	9		33	Female	Non-hispanic	White	0	8	30	16	4
1008	79	0	47	10	164	33	Female	Non-hispanic	White	0	8	30	16	4
1008				11		33	Female	Non-hispanic	White	0	8	30	16	4
1008				12		33	Female	Non-hispanic	White	0	8	30	16	4
1008	94	5	46	13		33	Female	Non-hispanic	White	0	8	30	16	4
1008	100	3	47	14	223	33	Female	Non-hispanic	White	0	8	30	16	4
1008	92	2	48	15	37	33	Female	Non-hispanic	White	0	8	30	16	4
1008	50	2	43	16	815	33	Female	Non-hispanic	White	0	8	30	16	4
1008	67	3	31	17	194	33	Female	Non-hispanic	White	0	8	30	16	4
1008	61	10	28	18	179	33	Female	Non-hispanic	White	0	8	30	16	4
1008	69	13	24	19	114	33	Female	Non-hispanic	White	0	8	30	16	4
1008	64	6	35	20	140	33	Female	Non-hispanic	White	0	8	30	16	4
1008	79	1	23	21	741	33	Female	Non-hispanic	White	0	8	30	16	4
1008	69	27	23	22	177	33	Female	Non-hispanic	White	0	8	30	16	4
1008	84	16	0	23	76	33	Female	Non-hispanic	White	0	8	30	16	4
1008	75	33	8	24	116	33	Female	Non-hispanic	White	0	8	30	16	4
1008	76	43	-10	25	68	33	Female	Non-hispanic	White	0	8	30	16	4
1008	72	10	36	26	974	33	Female	Non-hispanic	White	0	8	30	16	4
1008	76	14	15	27	96	33	Female	Non-hispanic	White	0	8	30	16	4
1008				28		33	Female	Non-hispanic	White	0	8	30	16	4
1008				29		33	Female	Non-hispanic	White	0	8	30	16	4
1008	66	17	2	30		33	Female	Non-hispanic	White	0	8	30	16	4
1008	71	24	19	31	861	33	Female	Non-hispanic	White	0	8	30	16	4
1008	84	0	33	32	306	33	Female	Non-hispanic	White	0	8	30	16	4
1008				33		33	Female	Non-hispanic	White	0	8	30	16	4
1008	79	6	28	34		33	Female	Non-hispanic	White	0	8	30	16	4
1008	65	14	26	35	79	33	Female	Non-hispanic	White	0	8	30	16	4
1008	77	0	24	36	771	33	Female	Non-hispanic	White	0	8	30	16	4
1008	78	12	23	37	61	33	Female	Non-hispanic	White	0	8	30	16	4
1008	82	20	30	38	365	33	Female	Non-hispanic	White	0	8	30	16	4
1008				39		33	Female	Non-hispanic	White	0	8	30	16	4
1008	35	18	26	40		33	Female	Non-hispanic	White	0	8	30	16	4
1008				41		33	Female	Non-hispanic	White	0	8	30	16	4
1008				42		33	Female	Non-hispanic	White	0	8	30	16	4
1008				43		33	Female	Non-hispanic	White	0	8	30	16	4
1008				44		33	Female	Non-hispanic	White	0	8	30	16	4
1008	16	60	37	45		33	Female	Non-hispanic	White	0	8	30	16	4
1008	77	8	37	46	821	33	Female	Non-hispanic	White	0	8	30	16	4
1008	80	12	29	47	111	33	Female	Non-hispanic	White	0	8	30	16	4
1008				48		33	Female	Non-hispanic	White	0	8	30	16	4
1008				49		33	Female	Non-hispanic	White	0	8	30	16	4
1008	92	13	22	50		33	Female	Non-hispanic	White	0	8	30	16	4
1008				51		33	Female	Non-hispanic	White	0	8	30	16	4
1008	81	70	29	52		33	Female	Non-hispanic	White	0	8	30	16	4
1008				53		33	Female	Non-hispanic	White	0	8	30	16	4
1008				54		33	Female	Non-hispanic	White	0	8	30	16	4
1008	31	23	19	55		33	Female	Non-hispanic	White	0	8	30	16	4
1008	43	18	14	56	723	33	Female	Non-hispanic	White	0	8	30	16	4
1008	69	26	41	57	149	33	Female	Non-hispanic	White	0	8	30	16	4
1008	85	27	23	58	153	33	Female	Non-hispanic	White	0	8	30	16	4
1008	76	33	27	59	223	33	Female	Non-hispanic	White	0	8	30	16	4
1008				60		33	Female	Non-hispanic	White	0	8	30	16	4
1008				61		33	Female	Non-hispanic	White	0	8	30	16	4
1008	44	24	31	62		33	Female	Non-hispanic	White	0	8	30	16	4
1008	95	0	42	63	164	33	Female	Non-hispanic	White	0	8	30	16	4
1008				64		33	Female	Non-hispanic	White	0	8	30	16	4
1008				65		33	Female	Non-hispanic	White	0	8	30	16	4
1008	98	12	41	66		33	Female	Non-hispanic	White	0	8	30	16	4
1008	78	16	35	67	131	33	Female	Non-hispanic	White	0	8	30	16	4
1008				68		33	Female	Non-hispanic	White	0	8	30	16	4
1008	93	5	43	69		33	Female	Non-hispanic	White	0	8	30	16	4
1008	61	23	31	70	105	33	Female	Non-hispanic	White	0	8	30	16	4
1008	39	4	31	71	765	33	Female	Non-hispanic	White	0	8	30	16	4
1008				72		33	Female	Non-hispanic	White	0	8	30	16	4
1008	92	13	45	73		33	Female	Non-hispanic	White	0	8	30	16	4
1008	98	24	20	74	59	33	Female	Non-hispanic	White	0	8	30	16	4
1008				75		33	Female	Non-hispanic	White	0	8	30	16	4
1008				76		33	Female	Non-hispanic	White	0	8	30	16	4
1008	70	26	23	77		33	Female	Non-hispanic	White	0	8	30	16	4
1008				78		33	Female	Non-hispanic	White	0	8	30	16	4
1008	50	17	22	79		33	Female	Non-hispanic	White	0	8	30	16	4
1008	79	24	30	80	131	33	Female	Non-hispanic	White	0	8	30	16	4
1008	0	0	0	81	712	33	Female	Non-hispanic	White	0	8	30	16	4
1008				82		33	Female	Non-hispanic	White	0	8	30	16	4
1008				83		33	Female	Non-hispanic	White	0	8	30	16	4
1008	88	1	33	84		33	Female	Non-hispanic	White	0	8	30	16	4
1008	64	65	-13	85	382	33	Female	Non-hispanic	White	0	8	30	16	4
1008	65	69	-21	86	776	33	Female	Non-hispanic	White	0	8	30	16	4
1008	81	27	26	87	212	33	Female	Non-hispanic	White	0	8	30	16	4
1008				88		33	Female	Non-hispanic	White	0	8	30	16	4
1008	64	29	15	89		33	Female	Non-hispanic	White	0	8	30	16	4
1008				90		33	Female	Non-hispanic	White	0	8	30	16	4
1008	25	35	16	91		33	Female	Non-hispanic	White	0	8	30	16	4
1008	77	28	23	92	81	33	Female	Non-hispanic	White	0	8	30	16	4
1008	70	36	33	93	149	33	Female	Non-hispanic	White	0	8	30	16	4
1008	68	33	24	94	155	33	Female	Non-hispanic	White	0	8	30	16	4
1008				95		33	Female	Non-hispanic	White	0	8	30	16	4
1008	20	35	28	96		33	Female	Non-hispanic	White	0	8	30	16	4
1008	50	33	26	97	61	33	Female	Non-hispanic	White	0	8	30	16	4
1008	77	27	22	98	72	33	Female	Non-hispanic	White	0	8	30	16	4
1008	83	6	23	99	157	33	Female	Non-hispanic	White	0	8	30	16	4
1008	79	24	33	100	79	33	Female	Non-hispanic	White	0	8	30	16	4
1008				101		33	Female	Non-hispanic	White	0	8	30	16	4
1008	37	19	28	102		33	Female	Non-hispanic	White	0	8	30	16	4
1008	68	36	23	103	284	33	Female	Non-hispanic	White	0	8	30	16	4
1008				104		33	Female	Non-hispanic	White	0	8	30	16	4
1008	36	26	10	105		33	Female	Non-hispanic	White	0	8	30	16	4
1009				1	0	27	Female	Non-hispanic	White	1	13	24	7	11
1009	29	24	17	2		27	Female	Non-hispanic	White	1	13	24	7	11
1009	32	58	-10	3	107	27	Female	Non-hispanic	White	1	13	24	7	11
1009	34	35	-8	4	284	27	Female	Non-hispanic	White	1	13	24	7	11
1009	32	18	14	5	140	27	Female	Non-hispanic	White	1	13	24	7	11
1009	36	29	11	6	786	27	Female	Non-hispanic	White	1	13	24	7	11
1009	59	29	19	7	162	27	Female	Non-hispanic	White	1	13	24	7	11
1009	63	16	18	8	177	27	Female	Non-hispanic	White	1	13	24	7	11
1009				9		27	Female	Non-hispanic	White	1	13	24	7	11
1009				10		27	Female	Non-hispanic	White	1	13	24	7	11
1009	67	9	18	11		27	Female	Non-hispanic	White	1	13	24	7	11
1009	68	15	14	12	81	27	Female	Non-hispanic	White	1	13	24	7	11
1009	59	9	15	13	144	27	Female	Non-hispanic	White	1	13	24	7	11
1009	77	10	29	14	212	27	Female	Non-hispanic	White	1	13	24	7	11
1009	20	17	29	15	212	27	Female	Non-hispanic	White	1	13	24	7	11
1009	67	8	29	16	861	27	Female	Non-hispanic	White	1	13	24	7	11
1009	74	9	27	17	184	27	Female	Non-hispanic	White	1	13	24	7	11
1009	75	28	23	18	159	27	Female	Non-hispanic	White	1	13	24	7	11
1009	71	9	34	19	133	27	Female	Non-hispanic	White	1	13	24	7	11
1009	19	9	27	20	234	27	Female	Non-hispanic	White	1	13	24	7	11
1009	74	4	35	21	745	27	Female	Non-hispanic	White	1	13	24	7	11
1009	70	17	38	22	181	27	Female	Non-hispanic	White	1	13	24	7	11
1009	65	18	25	23	153	27	Female	Non-hispanic	White	1	13	24	7	11
1009	50	15	23	24	164	27	Female	Non-hispanic	White	1	13	24	7	11
1009	15	27	27	25	173	27	Female	Non-hispanic	White	1	13	24	7	11
1009	81	7	16	26	675	27	Female	Non-hispanic	White	1	13	24	7	11
1009	79	13	30	27	57	27	Female	Non-hispanic	White	1	13	24	7	11
1009	69	9	21	28	114	27	Female	Non-hispanic	White	1	13	24	7	11
1009	43	20	18	29	354	27	Female	Non-hispanic	White	1	13	24	7	11
1009				30		27	Female	Non-hispanic	White	1	13	24	7	11
1009	31	25	29	31		27	Female	Non-hispanic	White	1	13	24	7	11
1009				32		27	Female	Non-hispanic	White	1	13	24	7	11
1009	78	12	43	33		27	Female	Non-hispanic	White	1	13	24	7	11
1009	66	10	38	34	280	27	Female	Non-hispanic	White	1	13	24	7	11
1009				35		27	Female	Non-hispanic	White	1	13	24	7	11
1009	45	25	13	36		27	Female	Non-hispanic	White	1	13	24	7	11
1009	50	24	29	37	216	27	Female	Non-hispanic	White	1	13	24	7	11
1009	24	7	26	38	125	27	Female	Non-hispanic	White	1	13	24	7	11
1009				39		27	Female	Non-hispanic	White	1	13	24	7	11
1009				40		27	Female	Non-hispanic	White	1	13	24	7	11
1009	68	12	39	41		27	Female	Non-hispanic	White	1	13	24	7	11
1009				42		27	Female	Non-hispanic	White	1	13	24	7	11
1009				43		27	Female	Non-hispanic	White	1	13	24	7	11
1009	47	13	31	44		27	Female	Non-hispanic	White	1	13	24	7	11
1009	41	24	18	45	162	27	Female	Non-hispanic	White	1	13	24	7	11
1009	76	15	39	46	712	27	Female	Non-hispanic	White	1	13	24	7	11
1009	50	2	30	47	57	27	Female	Non-hispanic	White	1	13	24	7	11
1009				48		27	Female	Non-hispanic	White	1	13	24	7	11
1009				49		27	Female	Non-hispanic	White	1	13	24	7	11
1009	25	32	41	50		27	Female	Non-hispanic	White	1	13	24	7	11
1009	42	68	0	51	893	27	Female	Non-hispanic	White	1	13	24	7	11
1009				52		27	Female	Non-hispanic	White	1	13	24	7	11
1009	38	80	24	53		27	Female	Non-hispanic	White	1	13	24	7	11
1009	48	30	19	54	203	27	Female	Non-hispanic	White	1	13	24	7	11
1009				55		27	Female	Non-hispanic	White	1	13	24	7	11
1009	75	15	26	56		27	Female	Non-hispanic	White	1	13	24	7	11
1009				57		27	Female	Non-hispanic	White	1	13	24	7	11
1009	68	16	24	58		27	Female	Non-hispanic	White	1	13	24	7	11
1009				59		27	Female	Non-hispanic	White	1	13	24	7	11
1009				60		27	Female	Non-hispanic	White	1	13	24	7	11
1009	58	63	0	61		27	Female	Non-hispanic	White	1	13	24	7	11
1009				62		27	Female	Non-hispanic	White	1	13	24	7	11
1009				63		27	Female	Non-hispanic	White	1	13	24	7	11
1009	40	72	29	64		27	Female	Non-hispanic	White	1	13	24	7	11
1009	6	36	26	65	164	27	Female	Non-hispanic	White	1	13	24	7	11
1009	75	6	26	66	754	27	Female	Non-hispanic	White	1	13	24	7	11
1009	37	38	21	67	76	27	Female	Non-hispanic	White	1	13	24	7	11
1009				68		27	Female	Non-hispanic	White	1	13	24	7	11
1009	71	11	31	69		27	Female	Non-hispanic	White	1	13	24	7	11
1009				70		27	Female	Non-hispanic	White	1	13	24	7	11
1009				71		27	Female	Non-hispanic	White	1	13	24	7	11
1009				72		27	Female	Non-hispanic	White	1	13	24	7	11
1009				73		27	Female	Non-hispanic	White	1	13	24	7	11
1009				74		27	Female	Non-hispanic	White	1	13	24	7	11
1009				75		27	Female	Non-hispanic	White	1	13	24	7	11
1009	42	25	27	76		27	Female	Non-hispanic	White	1	13	24	7	11
1009	22	16	37	77	131	27	Female	Non-hispanic	White	1	13	24	7	11
1009	75	5	32	78	142	27	Female	Non-hispanic	White	1	13	24	7	11
1009				79		27	Female	Non-hispanic	White	1	13	24	7	11
1009	71	4	18	80		27	Female	Non-hispanic	White	1	13	24	7	11
1009	75	32	21	81	813	27	Female	Non-hispanic	White	1	13	24	7	11
1009				82		27	Female	Non-hispanic	White	1	13	24	7	11
1009	32	45	14	83		27	Female	Non-hispanic	White	1	13	24	7	11
1009				84		27	Female	Non-hispanic	White	1	13	24	7	11
1009				85		27	Female	Non-hispanic	White	1	13	24	7	11
1009	75	5	31	86		27	Female	Non-hispanic	White	1	13	24	7	11
1009				87		27	Female	Non-hispanic	White	1	13	24	7	11
1009	41	10	29	88		27	Female	Non-hispanic	White	1	13	24	7	11
1009	37	24	26	89	133	27	Female	Non-hispanic	White	1	13	24	7	11
1009	67	13	36	90	90	27	Female	Non-hispanic	White	1	13	24	7	11
1009	38	11	31	91	880	27	Female	Non-hispanic	White	1	13	24	7	11
1009				92		27	Female	Non-hispanic	White	1	13	24	7	11
1009				93		27	Female	Non-hispanic	White	1	13	24	7	11
1009	42	19	33	94		27	Female	Non-hispanic	White	1	13	24	7	11
1009				95		27	Female	Non-hispanic	White	1	13	24	7	11
1009				96		27	Female	Non-hispanic	White	1	13	24	7	11
1009	77	2	22	97		27	Female	Non-hispanic	White	1	13	24	7	11
1009	73	9	34	98	203	27	Female	Non-hispanic	White	1	13	24	7	11
1009				99		27	Female	Non-hispanic	White	1	13	24	7	11
1009	40	16	33	100		27	Female	Non-hispanic	White	1	13	24	7	11
1009	75	7	39	101	730	27	Female	Non-hispanic	White	1	13	24	7	11
1009	77	11	23	102	170	27	Female	Non-hispanic	White	1	13	24	7	11
1009	82	18	40	103	70	27	Female	Non-hispanic	White	1	13	24	7	11
1009				104		27	Female	Non-hispanic	White	1	13	24	7	11
1009				105		27	Female	Non-hispanic	White	1	13	24	7	11
1010	77	9	27	1	0	22	Female	Non-hispanic	White	0	14		13	6
1010	34	8	30	2	188	22	Female	Non-hispanic	White	0	14		13	6
1010	81	0	42	3	100	22	Female	Non-hispanic	White	0	14		13	6
1010	79	0	50	4	262	22	Female	Non-hispanic	White	0	14		13	6
1010	29	0	40	5	177	22	Female	Non-hispanic	White	0	14		13	6
1010	66	2	31	6	725	22	Female	Non-hispanic	White	0	14		13	6
1010	80	0	32	7	127	22	Female	Non-hispanic	White	0	14		13	6
1010	86	0	31	8	105	22	Female	Non-hispanic	White	0	14		13	6
1010				9		22	Female	Non-hispanic	White	0	14		13	6
1010	70	0	46	10		22	Female	Non-hispanic	White	0	14		13	6
1010	50	50	0	11	703	22	Female	Non-hispanic	White	0	14		13	6
1010	50	50	0	12	293	22	Female	Non-hispanic	White	0	14		13	6
1010	81	7	32	13	57	22	Female	Non-hispanic	White	0	14		13	6
1010	85	20	43	14	120	22	Female	Non-hispanic	White	0	14		13	6
1010	80	16	34	15	199	22	Female	Non-hispanic	White	0	14		13	6
1010				16		22	Female	Non-hispanic	White	0	14		13	6
1010	73	0	39	17		22	Female	Non-hispanic	White	0	14		13	6
1010	82	0	48	18	201	22	Female	Non-hispanic	White	0	14		13	6
1010	76	0	39	19	186	22	Female	Non-hispanic	White	0	14		13	6
1010	85	1	36	20	83	22	Female	Non-hispanic	White	0	14		13	6
1010	50	50	0	21	636	22	Female	Non-hispanic	White	0	14		13	6
1010	67	0	48	22	159	22	Female	Non-hispanic	White	0	14		13	6
1010	79	0	43	23	295	22	Female	Non-hispanic	White	0	14		13	6
1010	85	0	34	24	122	22	Female	Non-hispanic	White	0	14		13	6
1010	67	0	34	25	245	22	Female	Non-hispanic	White	0	14		13	6
1010	67	1	41	26	782	22	Female	Non-hispanic	White	0	14		13	6
1010	50	20	40	27	98	22	Female	Non-hispanic	White	0	14		13	6
1010	60	8	30	28	253	22	Female	Non-hispanic	White	0	14		13	6
1010	60	0	40	29	179	22	Female	Non-hispanic	White	0	14		13	6
1010	50	50	0	30	131	22	Female	Non-hispanic	White	0	14		13	6
1010	50	50	0	31	767	22	Female	Non-hispanic	White	0	14		13	6
1010				32		22	Female	Non-hispanic	White	0	14		13	6
1010	74	0	39	33		22	Female	Non-hispanic	White	0	14		13	6
1010	50	50	0	34	184	22	Female	Non-hispanic	White	0	14		13	6
1010	78	15	48	35	146	22	Female	Non-hispanic	White	0	14		13	6
1010	50	50	0	36	771	22	Female	Non-hispanic	White	0	14		13	6
1010	50	10	21	37	170	22	Female	Non-hispanic	White	0	14		13	6
1010	62	24	36	38	168	22	Female	Non-hispanic	White	0	14		13	6
1010	76	50	28	39	179	22	Female	Non-hispanic	White	0	14		13	6
1010	29	8	25	40	188	22	Female	Non-hispanic	White	0	14		13	6
1010	15	23	19	41	712	22	Female	Non-hispanic	White	0	14		13	6
1010	73	0	45	42	173	22	Female	Non-hispanic	White	0	14		13	6
1010				43		22	Female	Non-hispanic	White	0	14		13	6
1010	47	16	-3	44		22	Female	Non-hispanic	White	0	14		13	6
1010	50	50	0	45	267	22	Female	Non-hispanic	White	0	14		13	6
1010				46		22	Female	Non-hispanic	White	0	14		13	6
1010	76	24	32	47		22	Female	Non-hispanic	White	0	14		13	6
1010	88	11	32	48	48	22	Female	Non-hispanic	White	0	14		13	6
1010	11	14	36	49	291	22	Female	Non-hispanic	White	0	14		13	6
1010	14	8	34	50	83	22	Female	Non-hispanic	White	0	14		13	6
1010				51		22	Female	Non-hispanic	White	0	14		13	6
1010				52		22	Female	Non-hispanic	White	0	14		13	6
1010				53		22	Female	Non-hispanic	White	0	14		13	6
1010				54		22	Female	Non-hispanic	White	0	14		13	6
1010	79	0	37	55		22	Female	Non-hispanic	White	0	14		13	6
1010				56		22	Female	Non-hispanic	White	0	14		13	6
1010	63	7	36	57		22	Female	Non-hispanic	White	0	14		13	6
1010				58		22	Female	Non-hispanic	White	0	14		13	6
1010				59		22	Female	Non-hispanic	White	0	14		13	6
1010	73	0	45	60		22	Female	Non-hispanic	White	0	14		13	6
1010				61		22	Female	Non-hispanic	White	0	14		13	6
1010	75	5	39	62		22	Female	Non-hispanic	White	0	14		13	6
1010				63		22	Female	Non-hispanic	White	0	14		13	6
1010	78	0	39	64		22	Female	Non-hispanic	White	0	14		13	6
1010				65		22	Female	Non-hispanic	White	0	14		13	6
1010				66		22	Female	Non-hispanic	White	0	14		13	6
1010				67		22	Female	Non-hispanic	White	0	14		13	6
1010	71	4	33	68		22	Female	Non-hispanic	White	0	14		13	6
1010				69		22	Female	Non-hispanic	White	0	14		13	6
1010				70		22	Female	Non-hispanic	White	0	14		13	6
1010	50	35	21	71		22	Female	Non-hispanic	White	0	14		13	6
1010	79	10	32	72	133	22	Female	Non-hispanic	White	0	14		13	6
1010	76	8	31	73	142	22	Female	Non-hispanic	White	0	14		13	6
1010	22	8	32	74	85	22	Female	Non-hispanic	White	0	14		13	6
1010	50	10	33	75	90	22	Female	Non-hispanic	White	0	14		13	6
1010				76		22	Female	Non-hispanic	White	0	14		13	6
1010				77		22	Female	Non-hispanic	White	0	14		13	6
1010				78		22	Female	Non-hispanic	White	0	14		13	6
1010				79		22	Female	Non-hispanic	White	0	14		13	6
1010				80		22	Female	Non-hispanic	White	0	14		13	6
1010				81		22	Female	Non-hispanic	White	0	14		13	6
1010	96	0	48	82		22	Female	Non-hispanic	White	0	14		13	6
1010	98	4	50	83	63	22	Female	Non-hispanic	White	0	14		13	6
1010				84		22	Female	Non-hispanic	White	0	14		13	6
1010	49	16	20	85		22	Female	Non-hispanic	White	0	14		13	6
1010				86		22	Female	Non-hispanic	White	0	14		13	6
1010	74	0	29	87		22	Female	Non-hispanic	White	0	14		13	6
1010				88		22	Female	Non-hispanic	White	0	14		13	6
1010				89		22	Female	Non-hispanic	White	0	14		13	6
1010				90		22	Female	Non-hispanic	White	0	14		13	6
1010				91		22	Female	Non-hispanic	White	0	14		13	6
1010				92		22	Female	Non-hispanic	White	0	14		13	6
1010				93		22	Female	Non-hispanic	White	0	14		13	6
1010				94		22	Female	Non-hispanic	White	0	14		13	6
1010				95		22	Female	Non-hispanic	White	0	14		13	6
1010				96		22	Female	Non-hispanic	White	0	14		13	6
1010	50	50	0	97		22	Female	Non-hispanic	White	0	14		13	6
1010				98		22	Female	Non-hispanic	White	0	14		13	6
1010				99		22	Female	Non-hispanic	White	0	14		13	6
1010				100		22	Female	Non-hispanic	White	0	14		13	6
1010				101		22	Female	Non-hispanic	White	0	14		13	6
1010	50	0	28	102		22	Female	Non-hispanic	White	0	14		13	6
1010	69	0	40	103	166	22	Female	Non-hispanic	White	0	14		13	6
1010				104		22	Female	Non-hispanic	White	0	14		13	6
1010	50	1	35	105		22	Female	Non-hispanic	White	0	14		13	6
1011						22	Male	Non-hispanic	Black or African American	0	15	23	13	
1012				1	0	22	Female	Non-hispanic	White	1	15	14	18	20
1012	81	31	0	2		22	Female	Non-hispanic	White	1	15	14	18	20
1012	75	35	-1	3	249	22	Female	Non-hispanic	White	1	15	14	18	20
1012	80	24	16	4	184	22	Female	Non-hispanic	White	1	15	14	18	20
1012	75	18	20	5	177	22	Female	Non-hispanic	White	1	15	14	18	20
1012	74	50	30	6	721	22	Female	Non-hispanic	White	1	15	14	18	20
1012	45	7	15	7	151	22	Female	Non-hispanic	White	1	15	14	18	20
1012				8		22	Female	Non-hispanic	White	1	15	14	18	20
1012				9		22	Female	Non-hispanic	White	1	15	14	18	20
1012				10		22	Female	Non-hispanic	White	1	15	14	18	20
1012	76	15	-4	11		22	Female	Non-hispanic	White	1	15	14	18	20
1012	80	19	11	12	94	22	Female	Non-hispanic	White	1	15	14	18	20
1012	80	16	24	13	236	22	Female	Non-hispanic	White	1	15	14	18	20
1012	80	25	5	14	203	22	Female	Non-hispanic	White	1	15	14	18	20
1012	86	21	-15	15	175	22	Female	Non-hispanic	White	1	15	14	18	20
1012				16		22	Female	Non-hispanic	White	1	15	14	18	20
1012				17		22	Female	Non-hispanic	White	1	15	14	18	20
1012	83	20	6	18		22	Female	Non-hispanic	White	1	15	14	18	20
1012				19		22	Female	Non-hispanic	White	1	15	14	18	20
1012	50	49	21	20		22	Female	Non-hispanic	White	1	15	14	18	20
1012				21		22	Female	Non-hispanic	White	1	15	14	18	20
1012	84	20	15	22		22	Female	Non-hispanic	White	1	15	14	18	20
1012	86	22	0	23	240	22	Female	Non-hispanic	White	1	15	14	18	20
1012	82	17	-5	24	85	22	Female	Non-hispanic	White	1	15	14	18	20
1012	85	25	-10	25	273	22	Female	Non-hispanic	White	1	15	14	18	20
1012				26		22	Female	Non-hispanic	White	1	15	14	18	20
1012	90	17	-11	27		22	Female	Non-hispanic	White	1	15	14	18	20
1012	86	15	9	28	129	22	Female	Non-hispanic	White	1	15	14	18	20
1012	79	10	17	29	175	22	Female	Non-hispanic	White	1	15	14	18	20
1012	87	15	2	30	225	22	Female	Non-hispanic	White	1	15	14	18	20
1012	50	50	6	31	668	22	Female	Non-hispanic	White	1	15	14	18	20
1012	90	13	30	32	242	22	Female	Non-hispanic	White	1	15	14	18	20
1012	50	13	10	33	129	22	Female	Non-hispanic	White	1	15	14	18	20
1012				34		22	Female	Non-hispanic	White	1	15	14	18	20
1012	87	9	8	35		22	Female	Non-hispanic	White	1	15	14	18	20
1012	50	19	1	36	869	22	Female	Non-hispanic	White	1	15	14	18	20
1012	89	10	5	37	74	22	Female	Non-hispanic	White	1	15	14	18	20
1012	89	11	8	38	114	22	Female	Non-hispanic	White	1	15	14	18	20
1012	88	8	10	39	76	22	Female	Non-hispanic	White	1	15	14	18	20
1012	90	6	21	40	159	22	Female	Non-hispanic	White	1	15	14	18	20
1012	78	8	17	41	957	22	Female	Non-hispanic	White	1	15	14	18	20
1012	50	6	4	42	103	22	Female	Non-hispanic	White	1	15	14	18	20
1012				43		22	Female	Non-hispanic	White	1	15	14	18	20
1012	86	7	2	44		22	Female	Non-hispanic	White	1	15	14	18	20
1012	88	12	16	45	72	22	Female	Non-hispanic	White	1	15	14	18	20
1012	86	50	14	46	931	22	Female	Non-hispanic	White	1	15	14	18	20
1012	85	0	18	47	227	22	Female	Non-hispanic	White	1	15	14	18	20
1012	90	9	25	48	144	22	Female	Non-hispanic	White	1	15	14	18	20
1012	89	1	23	49	135	22	Female	Non-hispanic	White	1	15	14	18	20
1012	90	12	35	50	256	22	Female	Non-hispanic	White	1	15	14	18	20
1012				51		22	Female	Non-hispanic	White	1	15	14	18	20
1012				52		22	Female	Non-hispanic	White	1	15	14	18	20
1012	84	0	21	53		22	Female	Non-hispanic	White	1	15	14	18	20
1012				54		22	Female	Non-hispanic	White	1	15	14	18	20
1012	91	5	20	55		22	Female	Non-hispanic	White	1	15	14	18	20
1012				56		22	Female	Non-hispanic	White	1	15	14	18	20
1012				57		22	Female	Non-hispanic	White	1	15	14	18	20
1012				58		22	Female	Non-hispanic	White	1	15	14	18	20
1012	89	14	11	59		22	Female	Non-hispanic	White	1	15	14	18	20
1012				60		22	Female	Non-hispanic	White	1	15	14	18	20
1012	75	3	5	61		22	Female	Non-hispanic	White	1	15	14	18	20
1012	83	5	4	62	236	22	Female	Non-hispanic	White	1	15	14	18	20
1012	89	4	3	63	103	22	Female	Non-hispanic	White	1	15	14	18	20
1012	86	3	5	64	319	22	Female	Non-hispanic	White	1	15	14	18	20
1012	85	10	8	65	194	22	Female	Non-hispanic	White	1	15	14	18	20
1012	50	3	4	66	673	22	Female	Non-hispanic	White	1	15	14	18	20
1012	87	3	4	67	103	22	Female	Non-hispanic	White	1	15	14	18	20
1012	89	4	5	68	304	22	Female	Non-hispanic	White	1	15	14	18	20
1012	91	3	14	69	170	22	Female	Non-hispanic	White	1	15	14	18	20
1012	45	5	14	70	96	22	Female	Non-hispanic	White	1	15	14	18	20
1012	85	9	6	71	664	22	Female	Non-hispanic	White	1	15	14	18	20
1012	80	3	4	72	341	22	Female	Non-hispanic	White	1	15	14	18	20
1012	86	4	5	73	72	22	Female	Non-hispanic	White	1	15	14	18	20
1012	64	7	2	74	269	22	Female	Non-hispanic	White	1	15	14	18	20
1012	81	6	14	75	76	22	Female	Non-hispanic	White	1	15	14	18	20
1012				76		22	Female	Non-hispanic	White	1	15	14	18	20
1012				77		22	Female	Non-hispanic	White	1	15	14	18	20
1012	87	15	-10	78		22	Female	Non-hispanic	White	1	15	14	18	20
1012	84	5	17	79	299	22	Female	Non-hispanic	White	1	15	14	18	20
1012	85	4	6	80	162	22	Female	Non-hispanic	White	1	15	14	18	20
1012	83	5	10	81	660	22	Female	Non-hispanic	White	1	15	14	18	20
1012	81	6	0	82	70	22	Female	Non-hispanic	White	1	15	14	18	20
1012				83		22	Female	Non-hispanic	White	1	15	14	18	20
1012	84	6	22	84		22	Female	Non-hispanic	White	1	15	14	18	20
1012	85	6	16	85	90	22	Female	Non-hispanic	White	1	15	14	18	20
1012	50	6	20	86	918	22	Female	Non-hispanic	White	1	15	14	18	20
1012	82	6	17	87	11	22	Female	Non-hispanic	White	1	15	14	18	20
1012	79	15	5	88	358	22	Female	Non-hispanic	White	1	15	14	18	20
1012	86	11	4	89	271	22	Female	Non-hispanic	White	1	15	14	18	20
1012	89	5	2	90	205	22	Female	Non-hispanic	White	1	15	14	18	20
1012				91		22	Female	Non-hispanic	White	1	15	14	18	20
1012				92		22	Female	Non-hispanic	White	1	15	14	18	20
1012				93		22	Female	Non-hispanic	White	1	15	14	18	20
1012	85	15	5	94		22	Female	Non-hispanic	White	1	15	14	18	20
1012	87	8	8	95	164	22	Female	Non-hispanic	White	1	15	14	18	20
1012	50	2	2	96	736	22	Female	Non-hispanic	White	1	15	14	18	20
1012				97		22	Female	Non-hispanic	White	1	15	14	18	20
1012	80	9	-12	98		22	Female	Non-hispanic	White	1	15	14	18	20
1012	90	11	14	99	291	22	Female	Non-hispanic	White	1	15	14	18	20
1012	50	6	14	100	238	22	Female	Non-hispanic	White	1	15	14	18	20
1012	31	2	2	101	751	22	Female	Non-hispanic	White	1	15	14	18	20
1012	42	9	3	102	118	22	Female	Non-hispanic	White	1	15	14	18	20
1012	82	6	1	103	74	22	Female	Non-hispanic	White	1	15	14	18	20
1012	82	4	13	104	92	22	Female	Non-hispanic	White	1	15	14	18	20
1012	79	12	-1	105	409	22	Female	Non-hispanic	White	1	15	14	18	20
1014	50	0	50	1	0	29	Female	Non-hispanic	Asian	0	3	27	2	0
1014	80	0	50	2	81	29	Female	Non-hispanic	Asian	0	3	27	2	0
1014	99	0	50	3	175	29	Female	Non-hispanic	Asian	0	3	27	2	0
1014	90	0	49	4	153	29	Female	Non-hispanic	Asian	0	3	27	2	0
1014	87	0	49	5	238	29	Female	Non-hispanic	Asian	0	3	27	2	0
1014	50	0	50	6	773	29	Female	Non-hispanic	Asian	0	3	27	2	0
1014	100	0	50	7	251	29	Female	Non-hispanic	Asian	0	3	27	2	0
1014	50	0	50	8	157	29	Female	Non-hispanic	Asian	0	3	27	2	0
1014	73	0	50	9	131	29	Female	Non-hispanic	Asian	0	3	27	2	0
1014	50	1	50	10	114	29	Female	Non-hispanic	Asian	0	3	27	2	0
1014				11		29	Female	Non-hispanic	Asian	0	3	27	2	0
1014	82	0	0	12		29	Female	Non-hispanic	Asian	0	3	27	2	0
1014	100	0	50	13	72	29	Female	Non-hispanic	Asian	0	3	27	2	0
1014	30	0	50	14	218	29	Female	Non-hispanic	Asian	0	3	27	2	0
1014	35	0	50	15	181	29	Female	Non-hispanic	Asian	0	3	27	2	0
1014	50	0	50	16	730	29	Female	Non-hispanic	Asian	0	3	27	2	0
1014	61	0	49	17	210	29	Female	Non-hispanic	Asian	0	3	27	2	0
1014	78	0	50	18	173	29	Female	Non-hispanic	Asian	0	3	27	2	0
1014	10	0	50	19	153	29	Female	Non-hispanic	Asian	0	3	27	2	0
1014	80	0	50	20	151	29	Female	Non-hispanic	Asian	0	3	27	2	0
1014	50	0	50	21	856	29	Female	Non-hispanic	Asian	0	3	27	2	0
1014	50	0	50	22	105	29	Female	Non-hispanic	Asian	0	3	27	2	0
1014	100	0	50	23	122	29	Female	Non-hispanic	Asian	0	3	27	2	0
1014	70	0	41	24	142	29	Female	Non-hispanic	Asian	0	3	27	2	0
1014	96	0	45	25	31	29	Female	Non-hispanic	Asian	0	3	27	2	0
1014	50	0	50	26	957	29	Female	Non-hispanic	Asian	0	3	27	2	0
1014	100	0	50	27	236	29	Female	Non-hispanic	Asian	0	3	27	2	0
1014	90	0	50	28	61	29	Female	Non-hispanic	Asian	0	3	27	2	0
1014	80	0	50	29	210	29	Female	Non-hispanic	Asian	0	3	27	2	0
1014	100	0	50	30	133	29	Female	Non-hispanic	Asian	0	3	27	2	0
1014	100	0	50	31	887	29	Female	Non-hispanic	Asian	0	3	27	2	0
1014	100	0	50	32	127	29	Female	Non-hispanic	Asian	0	3	27	2	0
1014	100	0	50	33	173	29	Female	Non-hispanic	Asian	0	3	27	2	0
1014	100	0	50	34	127	29	Female	Non-hispanic	Asian	0	3	27	2	0
1014	81	0	50	35	199	29	Female	Non-hispanic	Asian	0	3	27	2	0
1014	100	0	50	36	782	29	Female	Non-hispanic	Asian	0	3	27	2	0
1014	99	0	0	37	181	29	Female	Non-hispanic	Asian	0	3	27	2	0
1014	70	0	48	38	146	29	Female	Non-hispanic	Asian	0	3	27	2	0
1014	98	2	50	39	157	29	Female	Non-hispanic	Asian	0	3	27	2	0
1014	85	2	50	40	122	29	Female	Non-hispanic	Asian	0	3	27	2	0
1014	74	0	50	41	751	29	Female	Non-hispanic	Asian	0	3	27	2	0
1014	100	0	50	42	247	29	Female	Non-hispanic	Asian	0	3	27	2	0
1014	84	1	42	43	190	29	Female	Non-hispanic	Asian	0	3	27	2	0
1014	65	0	50	44	85	29	Female	Non-hispanic	Asian	0	3	27	2	0
1014	95	0	48	45	98	29	Female	Non-hispanic	Asian	0	3	27	2	0
1014	85	2	30	46	979	29	Female	Non-hispanic	Asian	0	3	27	2	0
1014	95	1	43	47	83	29	Female	Non-hispanic	Asian	0	3	27	2	0
1014				48		29	Female	Non-hispanic	Asian	0	3	27	2	0
1014	71	10	40	49		29	Female	Non-hispanic	Asian	0	3	27	2	0
1014				50		29	Female	Non-hispanic	Asian	0	3	27	2	0
1014	97	2	47	51		29	Female	Non-hispanic	Asian	0	3	27	2	0
1014	97	0	45	52	190	29	Female	Non-hispanic	Asian	0	3	27	2	0
1014	89	2	47	53	142	29	Female	Non-hispanic	Asian	0	3	27	2	0
1014	100	1	44	54	61	29	Female	Non-hispanic	Asian	0	3	27	2	0
1014	98	3	50	55	125	29	Female	Non-hispanic	Asian	0	3	27	2	0
1014	82	0	50	56	841	29	Female	Non-hispanic	Asian	0	3	27	2	0
1014	99	1	50	57	83	29	Female	Non-hispanic	Asian	0	3	27	2	0
1014				58		29	Female	Non-hispanic	Asian	0	3	27	2	0
1014				59		29	Female	Non-hispanic	Asian	0	3	27	2	0
1014	96	0	46	60		29	Female	Non-hispanic	Asian	0	3	27	2	0
1014	100	8	49	61	933	29	Female	Non-hispanic	Asian	0	3	27	2	0
1014	95	2	49	62	133	29	Female	Non-hispanic	Asian	0	3	27	2	0
1014				63		29	Female	Non-hispanic	Asian	0	3	27	2	0
1014	100	3	50	64		29	Female	Non-hispanic	Asian	0	3	27	2	0
1014	80	0	43	65	138	29	Female	Non-hispanic	Asian	0	3	27	2	0
1014	76	2	48	66	797	29	Female	Non-hispanic	Asian	0	3	27	2	0
1014	98	0	47	67	87	29	Female	Non-hispanic	Asian	0	3	27	2	0
1014	50	0	47	68	264	29	Female	Non-hispanic	Asian	0	3	27	2	0
1014	98	4	50	69	140	29	Female	Non-hispanic	Asian	0	3	27	2	0
1014	95	1	50	70	175	29	Female	Non-hispanic	Asian	0	3	27	2	0
1014	100	1	50	71	824	29	Female	Non-hispanic	Asian	0	3	27	2	0
1014	97	5	48	72	146	29	Female	Non-hispanic	Asian	0	3	27	2	0
1014	98	4	47	73	168	29	Female	Non-hispanic	Asian	0	3	27	2	0
1014	99	2	48	74	120	29	Female	Non-hispanic	Asian	0	3	27	2	0
1014	80	1	47	75	173	29	Female	Non-hispanic	Asian	0	3	27	2	0
1014	68	0	50	76	760	29	Female	Non-hispanic	Asian	0	3	27	2	0
1014	98	0	47	77	109	29	Female	Non-hispanic	Asian	0	3	27	2	0
1014	100	2	49	78	177	29	Female	Non-hispanic	Asian	0	3	27	2	0
1014	100	0	50	79	199	29	Female	Non-hispanic	Asian	0	3	27	2	0
1014	98	0	49	80	63	29	Female	Non-hispanic	Asian	0	3	27	2	0
1014	89	1	50	81	1014	29	Female	Non-hispanic	Asian	0	3	27	2	0
1014	99	0	50	82	50	29	Female	Non-hispanic	Asian	0	3	27	2	0
1014	90	0	50	83	205	29	Female	Non-hispanic	Asian	0	3	27	2	0
1014				84		29	Female	Non-hispanic	Asian	0	3	27	2	0
1014	93	46	47	85		29	Female	Non-hispanic	Asian	0	3	27	2	0
1014	100	1	50	86	911	29	Female	Non-hispanic	Asian	0	3	27	2	0
1014	99	1	48	87	103	29	Female	Non-hispanic	Asian	0	3	27	2	0
1014	100	1	47	88	188	29	Female	Non-hispanic	Asian	0	3	27	2	0
1014	99	0	45	89	179	29	Female	Non-hispanic	Asian	0	3	27	2	0
1014				90		29	Female	Non-hispanic	Asian	0	3	27	2	0
1014	98	2	47	91		29	Female	Non-hispanic	Asian	0	3	27	2	0
1014	99	0	50	92	122	29	Female	Non-hispanic	Asian	0	3	27	2	0
1014	96	1	50	93	157	29	Female	Non-hispanic	Asian	0	3	27	2	0
1014	90	0	46	94	153	29	Female	Non-hispanic	Asian	0	3	27	2	0
1014	86	6	49	95	118	29	Female	Non-hispanic	Asian	0	3	27	2	0
1014	99	1	49	96	891	29	Female	Non-hispanic	Asian	0	3	27	2	0
1014				97		29	Female	Non-hispanic	Asian	0	3	27	2	0
1014				98		29	Female	Non-hispanic	Asian	0	3	27	2	0
1014	50	0	47	99		29	Female	Non-hispanic	Asian	0	3	27	2	0
1014	100	8	41	100	131	29	Female	Non-hispanic	Asian	0	3	27	2	0
1014				101		29	Female	Non-hispanic	Asian	0	3	27	2	0
1014	81	5	50	102		29	Female	Non-hispanic	Asian	0	3	27	2	0
1014				103		29	Female	Non-hispanic	Asian	0	3	27	2	0
1014				104		29	Female	Non-hispanic	Asian	0	3	27	2	0
1014				105		29	Female	Non-hispanic	Asian	0	3	27	2	0
1015	96	0	50	1	0	31	Female	Non-hispanic	Black or African American	0	14	29	5	11
1015	97	0	40	2	133	31	Female	Non-hispanic	Black or African American	0	14	29	5	11
1015	75	0	40	3	109	31	Female	Non-hispanic	Black or African American	0	14	29	5	11
1015	60	10	30	4	92	31	Female	Non-hispanic	Black or African American	0	14	29	5	11
1015	36	18	0	5	275	31	Female	Non-hispanic	Black or African American	0	14	29	5	11
1015	34	2	37	6	699	31	Female	Non-hispanic	Black or African American	0	14	29	5	11
1015	25	16	24	7	114	31	Female	Non-hispanic	Black or African American	0	14	29	5	11
1015	90	29	40	8	208	31	Female	Non-hispanic	Black or African American	0	14	29	5	11
1015	34	37	15	9	66	31	Female	Non-hispanic	Black or African American	0	14	29	5	11
1015	100	0	50	10	369	31	Female	Non-hispanic	Black or African American	0	14	29	5	11
1015	100	0	50	11	797	31	Female	Non-hispanic	Black or African American	0	14	29	5	11
1015	82	5	32	12	173	31	Female	Non-hispanic	Black or African American	0	14	29	5	11
1015	68	7	41	13	87	31	Female	Non-hispanic	Black or African American	0	14	29	5	11
1015	50	13	22	14	175	31	Female	Non-hispanic	Black or African American	0	14	29	5	11
1015	50	11	33	15	87	31	Female	Non-hispanic	Black or African American	0	14	29	5	11
1015	70	12	0	16	863	31	Female	Non-hispanic	Black or African American	0	14	29	5	11
1015	39	15	21	17	236	31	Female	Non-hispanic	Black or African American	0	14	29	5	11
1015	50	14	31	18	63	31	Female	Non-hispanic	Black or African American	0	14	29	5	11
1015				19		31	Female	Non-hispanic	Black or African American	0	14	29	5	11
1015	26	0	49	20		31	Female	Non-hispanic	Black or African American	0	14	29	5	11
1015				21		31	Female	Non-hispanic	Black or African American	0	14	29	5	11
1015	100	0	50	22		31	Female	Non-hispanic	Black or African American	0	14	29	5	11
1015				23		31	Female	Non-hispanic	Black or African American	0	14	29	5	11
1015	93	1	49	24		31	Female	Non-hispanic	Black or African American	0	14	29	5	11
1015	88	4	33	25	92	31	Female	Non-hispanic	Black or African American	0	14	29	5	11
1015	12	17	20	26	928	31	Female	Non-hispanic	Black or African American	0	14	29	5	11
1015	31	14	18	27	157	31	Female	Non-hispanic	Black or African American	0	14	29	5	11
1015	78	0	38	28	201	31	Female	Non-hispanic	Black or African American	0	14	29	5	11
1015	20	0	28	29	79	31	Female	Non-hispanic	Black or African American	0	14	29	5	11
1015	28	20	18	30	210	31	Female	Non-hispanic	Black or African American	0	14	29	5	11
1015	82	3	36	31	907	31	Female	Non-hispanic	Black or African American	0	14	29	5	11
1015	74	0	50	32	199	31	Female	Non-hispanic	Black or African American	0	14	29	5	11
1015				33		31	Female	Non-hispanic	Black or African American	0	14	29	5	11
1015				34		31	Female	Non-hispanic	Black or African American	0	14	29	5	11
1015				35		31	Female	Non-hispanic	Black or African American	0	14	29	5	11
1015				36		31	Female	Non-hispanic	Black or African American	0	14	29	5	11
1015	88	7	0	37		31	Female	Non-hispanic	Black or African American	0	14	29	5	11
1015	41	22	21	38	199	31	Female	Non-hispanic	Black or African American	0	14	29	5	11
1015				39		31	Female	Non-hispanic	Black or African American	0	14	29	5	11
1015	2	23	42	40		31	Female	Non-hispanic	Black or African American	0	14	29	5	11
1015	66	0	34	41	800	31	Female	Non-hispanic	Black or African American	0	14	29	5	11
1015	30	0	50	42	98	31	Female	Non-hispanic	Black or African American	0	14	29	5	11
1015	74	15	46	43	205	31	Female	Non-hispanic	Black or African American	0	14	29	5	11
1015				44		31	Female	Non-hispanic	Black or African American	0	14	29	5	11
1015				45		31	Female	Non-hispanic	Black or African American	0	14	29	5	11
1015	80	0	47	46		31	Female	Non-hispanic	Black or African American	0	14	29	5	11
1015	100	0	50	47	118	31	Female	Non-hispanic	Black or African American	0	14	29	5	11
1015	100	1	46	48	159	31	Female	Non-hispanic	Black or African American	0	14	29	5	11
1015	80	14	35	49	177	31	Female	Non-hispanic	Black or African American	0	14	29	5	11
1015	20	16	32	50	212	31	Female	Non-hispanic	Black or African American	0	14	29	5	11
1015	39	27	24	51	771	31	Female	Non-hispanic	Black or African American	0	14	29	5	11
1015	62	5	28	52	177	31	Female	Non-hispanic	Black or African American	0	14	29	5	11
1015				53		31	Female	Non-hispanic	Black or African American	0	14	29	5	11
1015	38	7	31	54		31	Female	Non-hispanic	Black or African American	0	14	29	5	11
1015				55		31	Female	Non-hispanic	Black or African American	0	14	29	5	11
1015	17	11	20	56		31	Female	Non-hispanic	Black or African American	0	14	29	5	11
1015				57		31	Female	Non-hispanic	Black or African American	0	14	29	5	11
1015	72	1	29	58		31	Female	Non-hispanic	Black or African American	0	14	29	5	11
1015	96	1	43	59	197	31	Female	Non-hispanic	Black or African American	0	14	29	5	11
1015	99	0	50	60	153	31	Female	Non-hispanic	Black or African American	0	14	29	5	11
1015	92	17	43	61	824	31	Female	Non-hispanic	Black or African American	0	14	29	5	11
1015	50	12	19	62	68	31	Female	Non-hispanic	Black or African American	0	14	29	5	11
1015	35	7	36	63	103	31	Female	Non-hispanic	Black or African American	0	14	29	5	11
1015				64		31	Female	Non-hispanic	Black or African American	0	14	29	5	11
1015	73	13	39	65		31	Female	Non-hispanic	Black or African American	0	14	29	5	11
1015				66		31	Female	Non-hispanic	Black or African American	0	14	29	5	11
1015	29	10	30	67		31	Female	Non-hispanic	Black or African American	0	14	29	5	11
1015	30	16	22	68	232	31	Female	Non-hispanic	Black or African American	0	14	29	5	11
1015	71	19	27	69	135	31	Female	Non-hispanic	Black or African American	0	14	29	5	11
1015	70	3	50	70	201	31	Female	Non-hispanic	Black or African American	0	14	29	5	11
1015				71		31	Female	Non-hispanic	Black or African American	0	14	29	5	11
1015	66	0	45	72		31	Female	Non-hispanic	Black or African American	0	14	29	5	11
1015				73		31	Female	Non-hispanic	Black or African American	0	14	29	5	11
1015	38	1	43	74		31	Female	Non-hispanic	Black or African American	0	14	29	5	11
1015	61	6	46	75	109	31	Female	Non-hispanic	Black or African American	0	14	29	5	11
1015	77	1	46	76	933	31	Female	Non-hispanic	Black or African American	0	14	29	5	11
1015	75	5	50	77	122	31	Female	Non-hispanic	Black or African American	0	14	29	5	11
1015	73	12	27	78	197	31	Female	Non-hispanic	Black or African American	0	14	29	5	11
1015	84	13	25	79	39	31	Female	Non-hispanic	Black or African American	0	14	29	5	11
1015	30	14	30	80	221	31	Female	Non-hispanic	Black or African American	0	14	29	5	11
1015	67	19	31	81	747	31	Female	Non-hispanic	Black or African American	0	14	29	5	11
1015				82		31	Female	Non-hispanic	Black or African American	0	14	29	5	11
1015	32	50	23	83		31	Female	Non-hispanic	Black or African American	0	14	29	5	11
1015	32	66	-11	84	92	31	Female	Non-hispanic	Black or African American	0	14	29	5	11
1015	18	8	21	85	328	31	Female	Non-hispanic	Black or African American	0	14	29	5	11
1015	73	10	11	86	655	31	Female	Non-hispanic	Black or African American	0	14	29	5	11
1015				87		31	Female	Non-hispanic	Black or African American	0	14	29	5	11
1015	37	0	41	88		31	Female	Non-hispanic	Black or African American	0	14	29	5	11
1015				89		31	Female	Non-hispanic	Black or African American	0	14	29	5	11
1015				90		31	Female	Non-hispanic	Black or African American	0	14	29	5	11
1015	62	24	26	91		31	Female	Non-hispanic	Black or African American	0	14	29	5	11
1015	74	7	30	92	92	31	Female	Non-hispanic	Black or African American	0	14	29	5	11
1015	35	0	25	93	216	31	Female	Non-hispanic	Black or African American	0	14	29	5	11
1015	50	40	16	94	111	31	Female	Non-hispanic	Black or African American	0	14	29	5	11
1015				95		31	Female	Non-hispanic	Black or African American	0	14	29	5	11
1015	70	5	50	96		31	Female	Non-hispanic	Black or African American	0	14	29	5	11
1015	65	2	42	97	175	31	Female	Non-hispanic	Black or African American	0	14	29	5	11
1015				98		31	Female	Non-hispanic	Black or African American	0	14	29	5	11
1015	33	29	14	99		31	Female	Non-hispanic	Black or African American	0	14	29	5	11
1015				100		31	Female	Non-hispanic	Black or African American	0	14	29	5	11
1015	35	0	43	101		31	Female	Non-hispanic	Black or African American	0	14	29	5	11
1015	31	26	14	102	190	31	Female	Non-hispanic	Black or African American	0	14	29	5	11
1015	19	70	11	103	194	31	Female	Non-hispanic	Black or African American	0	14	29	5	11
1015				104		31	Female	Non-hispanic	Black or African American	0	14	29	5	11
1015	24	39	-1	105		31	Female	Non-hispanic	Black or African American	0	14	29	5	11
1016						34	Female	Non-hispanic	White	0	8	22	5	
1017	79	29	36	1	0	25	Female	Hispanic	Multiple Races	0	13	24	15	14
1017	80	2	45	2	177	25	Female	Hispanic	Multiple Races	0	13	24	15	14
1017				3		25	Female	Hispanic	Multiple Races	0	13	24	15	14
1017	50	8	32	4		25	Female	Hispanic	Multiple Races	0	13	24	15	14
1017	97	0	29	5	98	25	Female	Hispanic	Multiple Races	0	13	24	15	14
1017	53	4	33	6	797	25	Female	Hispanic	Multiple Races	0	13	24	15	14
1017	97	5	29	7	240	25	Female	Hispanic	Multiple Races	0	13	24	15	14
1017	24	3	-10	8	190	25	Female	Hispanic	Multiple Races	0	13	24	15	14
1017	30	18	-13	9	197	25	Female	Hispanic	Multiple Races	0	13	24	15	14
1017	69	1	50	10	142	25	Female	Hispanic	Multiple Races	0	13	24	15	14
1017	39	35	8	11	747	25	Female	Hispanic	Multiple Races	0	13	24	15	14
1017	84	35	27	12	159	25	Female	Hispanic	Multiple Races	0	13	24	15	14
1017				13		25	Female	Hispanic	Multiple Races	0	13	24	15	14
1017				14		25	Female	Hispanic	Multiple Races	0	13	24	15	14
1017	30	14	36	15		25	Female	Hispanic	Multiple Races	0	13	24	15	14
1017	6	0	32	16	926	25	Female	Hispanic	Multiple Races	0	13	24	15	14
1017	71	0	35	17	138	25	Female	Hispanic	Multiple Races	0	13	24	15	14
1017	11	14	42	18	188	25	Female	Hispanic	Multiple Races	0	13	24	15	14
1017	47	14	23	19	168	25	Female	Hispanic	Multiple Races	0	13	24	15	14
1017	30	11	43	20	155	25	Female	Hispanic	Multiple Races	0	13	24	15	14
1017	36	23	29	21	776	25	Female	Hispanic	Multiple Races	0	13	24	15	14
1017	22	65	-14	22	146	25	Female	Hispanic	Multiple Races	0	13	24	15	14
1017	93	41	-10	23	162	25	Female	Hispanic	Multiple Races	0	13	24	15	14
1017	50	13	34	24	186	25	Female	Hispanic	Multiple Races	0	13	24	15	14
1017	16	19	29	25	170	25	Female	Hispanic	Multiple Races	0	13	24	15	14
1017	59	9	31	26	690	25	Female	Hispanic	Multiple Races	0	13	24	15	14
1017	28	32	24	27	96	25	Female	Hispanic	Multiple Races	0	13	24	15	14
1017				28		25	Female	Hispanic	Multiple Races	0	13	24	15	14
1017				29		25	Female	Hispanic	Multiple Races	0	13	24	15	14
1017	91	1	50	30		25	Female	Hispanic	Multiple Races	0	13	24	15	14
1017	18	8	40	31	767	25	Female	Hispanic	Multiple Races	0	13	24	15	14
1017				32		25	Female	Hispanic	Multiple Races	0	13	24	15	14
1017				33		25	Female	Hispanic	Multiple Races	0	13	24	15	14
1017				34		25	Female	Hispanic	Multiple Races	0	13	24	15	14
1017				35		25	Female	Hispanic	Multiple Races	0	13	24	15	14
1017	21	11	-24	36		25	Female	Hispanic	Multiple Races	0	13	24	15	14
1017	79	8	39	37	291	25	Female	Hispanic	Multiple Races	0	13	24	15	14
1017	25	22	36	38	118	25	Female	Hispanic	Multiple Races	0	13	24	15	14
1017				39		25	Female	Hispanic	Multiple Races	0	13	24	15	14
1017	17	18	21	40		25	Female	Hispanic	Multiple Races	0	13	24	15	14
1017				41		25	Female	Hispanic	Multiple Races	0	13	24	15	14
1017	50	2	16	42		25	Female	Hispanic	Multiple Races	0	13	24	15	14
1017				43		25	Female	Hispanic	Multiple Races	0	13	24	15	14
1017				44		25	Female	Hispanic	Multiple Races	0	13	24	15	14
1017	31	29	28	45		25	Female	Hispanic	Multiple Races	0	13	24	15	14
1017				46		25	Female	Hispanic	Multiple Races	0	13	24	15	14
1017	38	32	27	47		25	Female	Hispanic	Multiple Races	0	13	24	15	14
1017				48		25	Female	Hispanic	Multiple Races	0	13	24	15	14
1017	34	22	21	49		25	Female	Hispanic	Multiple Races	0	13	24	15	14
1017	76	13	25	50	107	25	Female	Hispanic	Multiple Races	0	13	24	15	14
1017	36	10	30	51	865	25	Female	Hispanic	Multiple Races	0	13	24	15	14
1017	73	5	31	52	229	25	Female	Hispanic	Multiple Races	0	13	24	15	14
1017				53		25	Female	Hispanic	Multiple Races	0	13	24	15	14
1017	31	16	33	54		25	Female	Hispanic	Multiple Races	0	13	24	15	14
1017	40	32	22	55	133	25	Female	Hispanic	Multiple Races	0	13	24	15	14
1017	73	27	24	56	834	25	Female	Hispanic	Multiple Races	0	13	24	15	14
1017				57		25	Female	Hispanic	Multiple Races	0	13	24	15	14
1017				58		25	Female	Hispanic	Multiple Races	0	13	24	15	14
1017				59		25	Female	Hispanic	Multiple Races	0	13	24	15	14
1017	73	9	28	60		25	Female	Hispanic	Multiple Races	0	13	24	15	14
1017	40	25	30	61	854	25	Female	Hispanic	Multiple Races	0	13	24	15	14
1017	89	27	32	62	221	25	Female	Hispanic	Multiple Races	0	13	24	15	14
1017				63		25	Female	Hispanic	Multiple Races	0	13	24	15	14
1017				64		25	Female	Hispanic	Multiple Races	0	13	24	15	14
1017	32	25	27	65		25	Female	Hispanic	Multiple Races	0	13	24	15	14
1017	40	25	11	66	712	25	Female	Hispanic	Multiple Races	0	13	24	15	14
1017	42	29	18	67	190	25	Female	Hispanic	Multiple Races	0	13	24	15	14
1017				68		25	Female	Hispanic	Multiple Races	0	13	24	15	14
1017				69		25	Female	Hispanic	Multiple Races	0	13	24	15	14
1017				70		25	Female	Hispanic	Multiple Races	0	13	24	15	14
1017	40	33	20	71		25	Female	Hispanic	Multiple Races	0	13	24	15	14
1017				72		25	Female	Hispanic	Multiple Races	0	13	24	15	14
1017				73		25	Female	Hispanic	Multiple Races	0	13	24	15	14
1017				74		25	Female	Hispanic	Multiple Races	0	13	24	15	14
1017				75		25	Female	Hispanic	Multiple Races	0	13	24	15	14
1017				76		25	Female	Hispanic	Multiple Races	0	13	24	15	14
1017	64	30	17	77		25	Female	Hispanic	Multiple Races	0	13	24	15	14
1017				78		25	Female	Hispanic	Multiple Races	0	13	24	15	14
1017				79		25	Female	Hispanic	Multiple Races	0	13	24	15	14
1017	80	71	22	80		25	Female	Hispanic	Multiple Races	0	13	24	15	14
1017	77	25	16	81	592	25	Female	Hispanic	Multiple Races	0	13	24	15	14
1017	94	9	43	82	138	25	Female	Hispanic	Multiple Races	0	13	24	15	14
1017				83		25	Female	Hispanic	Multiple Races	0	13	24	15	14
1017				84		25	Female	Hispanic	Multiple Races	0	13	24	15	14
1017				85		25	Female	Hispanic	Multiple Races	0	13	24	15	14
1017				86		25	Female	Hispanic	Multiple Races	0	13	24	15	14
1017	79	5	35	87		25	Female	Hispanic	Multiple Races	0	13	24	15	14
1017	46	24	7	88	66	25	Female	Hispanic	Multiple Races	0	13	24	15	14
1017				89		25	Female	Hispanic	Multiple Races	0	13	24	15	14
1017	34	48	11	90		25	Female	Hispanic	Multiple Races	0	13	24	15	14
1017	58	23	16	91	904	25	Female	Hispanic	Multiple Races	0	13	24	15	14
1017	67	7	49	92	157	25	Female	Hispanic	Multiple Races	0	13	24	15	14
1017				93		25	Female	Hispanic	Multiple Races	0	13	24	15	14
1017	66	0	19	94		25	Female	Hispanic	Multiple Races	0	13	24	15	14
1017				95		25	Female	Hispanic	Multiple Races	0	13	24	15	14
1017	34	36	11	96		25	Female	Hispanic	Multiple Races	0	13	24	15	14
1017				97		25	Female	Hispanic	Multiple Races	0	13	24	15	14
1017				98		25	Female	Hispanic	Multiple Races	0	13	24	15	14
1017	40	36	6	99		25	Female	Hispanic	Multiple Races	0	13	24	15	14
1017	69	22	18	100	120	25	Female	Hispanic	Multiple Races	0	13	24	15	14
1017				101		25	Female	Hispanic	Multiple Races	0	13	24	15	14
1017	66	23	12	102		25	Female	Hispanic	Multiple Races	0	13	24	15	14
1017				103		25	Female	Hispanic	Multiple Races	0	13	24	15	14
1017				104		25	Female	Hispanic	Multiple Races	0	13	24	15	14
1017				105		25	Female	Hispanic	Multiple Races	0	13	24	15	14
1018	71	6	33	1	0	36	Female	Non-hispanic	White	0	6	18	16	12
1018	81	2	41	2	74	36	Female	Non-hispanic	White	0	6	18	16	12
1018				3		36	Female	Non-hispanic	White	0	6	18	16	12
1018	50	0	24	4		36	Female	Non-hispanic	White	0	6	18	16	12
1018	12	0	45	5	179	36	Female	Non-hispanic	White	0	6	18	16	12
1018	73	0	26	6	717	36	Female	Non-hispanic	White	0	6	18	16	12
1018	73	0	32	7	127	36	Female	Non-hispanic	White	0	6	18	16	12
1018	69	8	27	8	234	36	Female	Non-hispanic	White	0	6	18	16	12
1018	50	0	33	9	184	36	Female	Non-hispanic	White	0	6	18	16	12
1018	50	0	34	10	151	36	Female	Non-hispanic	White	0	6	18	16	12
1018	50	22	0	11	756	36	Female	Non-hispanic	White	0	6	18	16	12
1018	82	76	-11	12	109	36	Female	Non-hispanic	White	0	6	18	16	12
1018	29	14	-14	13	242	36	Female	Non-hispanic	White	0	6	18	16	12
1018	30	20	-24	14	181	36	Female	Non-hispanic	White	0	6	18	16	12
1018	21	21	-15	15	208	36	Female	Non-hispanic	White	0	6	18	16	12
1018	15	24	1	16	516	36	Female	Non-hispanic	White	0	6	18	16	12
1018	75	28	0	17	356	36	Female	Non-hispanic	White	0	6	18	16	12
1018	56	36	-8	18	81	36	Female	Non-hispanic	White	0	6	18	16	12
1018	50	27	-12	19	299	36	Female	Non-hispanic	White	0	6	18	16	12
1018				20		36	Female	Non-hispanic	White	0	6	18	16	12
1018	50	70	0	21		36	Female	Non-hispanic	White	0	6	18	16	12
1018	69	26	-22	22	94	36	Female	Non-hispanic	White	0	6	18	16	12
1018	50	64	0	23	181	36	Female	Non-hispanic	White	0	6	18	16	12
1018				24		36	Female	Non-hispanic	White	0	6	18	16	12
1018	28	68	-14	25		36	Female	Non-hispanic	White	0	6	18	16	12
1018	4	67	-23	26	634	36	Female	Non-hispanic	White	0	6	18	16	12
1018	50	56	-2	27	127	36	Female	Non-hispanic	White	0	6	18	16	12
1018	73	59	-11	28	271	36	Female	Non-hispanic	White	0	6	18	16	12
1018	68	62	-6	29	216	36	Female	Non-hispanic	White	0	6	18	16	12
1018	69	60	-11	30	37	36	Female	Non-hispanic	White	0	6	18	16	12
1018	50	63	0	31	854	36	Female	Non-hispanic	White	0	6	18	16	12
1018	67	63	0	32	173	36	Female	Non-hispanic	White	0	6	18	16	12
1018	62	58	-2	33	107	36	Female	Non-hispanic	White	0	6	18	16	12
1018	71	50	0	34	157	36	Female	Non-hispanic	White	0	6	18	16	12
1018	60	50	11	35	184	36	Female	Non-hispanic	White	0	6	18	16	12
1018	34	40	0	36	808	36	Female	Non-hispanic	White	0	6	18	16	12
1018	73	43	10	37	262	36	Female	Non-hispanic	White	0	6	18	16	12
1018	75	40	17	38	92	36	Female	Non-hispanic	White	0	6	18	16	12
1018	60	63	6	39	253	36	Female	Non-hispanic	White	0	6	18	16	12
1018	50	50	12	40	63	36	Female	Non-hispanic	White	0	6	18	16	12
1018	85	50	24	41	885	36	Female	Non-hispanic	White	0	6	18	16	12
1018	67	36	22	42	81	36	Female	Non-hispanic	White	0	6	18	16	12
1018	73	36	11	43	164	36	Female	Non-hispanic	White	0	6	18	16	12
1018	71	76	-12	44	288	36	Female	Non-hispanic	White	0	6	18	16	12
1018	91	76	-29	45	98	36	Female	Non-hispanic	White	0	6	18	16	12
1018	89	29	15	46	780	36	Female	Non-hispanic	White	0	6	18	16	12
1018	74	39	10	47	61	36	Female	Non-hispanic	White	0	6	18	16	12
1018				48		36	Female	Non-hispanic	White	0	6	18	16	12
1018				49		36	Female	Non-hispanic	White	0	6	18	16	12
1018	10	24	18	50		36	Female	Non-hispanic	White	0	6	18	16	12
1018	75	33	15	51	747	36	Female	Non-hispanic	White	0	6	18	16	12
1018	50	32	10	52	146	36	Female	Non-hispanic	White	0	6	18	16	12
1018	67	35	16	53	184	36	Female	Non-hispanic	White	0	6	18	16	12
1018	75	40	15	54	194	36	Female	Non-hispanic	White	0	6	18	16	12
1018	17	50	20	55	186	36	Female	Non-hispanic	White	0	6	18	16	12
1018	26	31	0	56	577	36	Female	Non-hispanic	White	0	6	18	16	12
1018	26	64	0	57	81	36	Female	Non-hispanic	White	0	6	18	16	12
1018	50	50	10	58	175	36	Female	Non-hispanic	White	0	6	18	16	12
1018	65	40	15	59	100	36	Female	Non-hispanic	White	0	6	18	16	12
1018	67	28	13	60	201	36	Female	Non-hispanic	White	0	6	18	16	12
1018				61		36	Female	Non-hispanic	White	0	6	18	16	12
1018	66	32	14	62		36	Female	Non-hispanic	White	0	6	18	16	12
1018	87	32	13	63	87	36	Female	Non-hispanic	White	0	6	18	16	12
1018	65	25	22	64	273	36	Female	Non-hispanic	White	0	6	18	16	12
1018	74	25	17	65	262	36	Female	Non-hispanic	White	0	6	18	16	12
1018	71	18	16	66	723	36	Female	Non-hispanic	White	0	6	18	16	12
1018	65	22	21	67	81	36	Female	Non-hispanic	White	0	6	18	16	12
1018	75	23	16	68	277	36	Female	Non-hispanic	White	0	6	18	16	12
1018	68	27	19	69	140	36	Female	Non-hispanic	White	0	6	18	16	12
1018	27	32	14	70	216	36	Female	Non-hispanic	White	0	6	18	16	12
1018	63	30	22	71	721	36	Female	Non-hispanic	White	0	6	18	16	12
1018	69	32	15	72	138	36	Female	Non-hispanic	White	0	6	18	16	12
1018	78	35	19	73	249	36	Female	Non-hispanic	White	0	6	18	16	12
1018	65	16	27	74	72	36	Female	Non-hispanic	White	0	6	18	16	12
1018	29	24	17	75	144	36	Female	Non-hispanic	White	0	6	18	16	12
1018	30	36	17	76	784	36	Female	Non-hispanic	White	0	6	18	16	12
1018	66	30	13	77	238	36	Female	Non-hispanic	White	0	6	18	16	12
1018	67	25	15	78	201	36	Female	Non-hispanic	White	0	6	18	16	12
1018	50	26	23	79	177	36	Female	Non-hispanic	White	0	6	18	16	12
1018	42	21	24	80	173	36	Female	Non-hispanic	White	0	6	18	16	12
1018	50	28	19	81	614	36	Female	Non-hispanic	White	0	6	18	16	12
1018	79	66	-20	82	262	36	Female	Non-hispanic	White	0	6	18	16	12
1018	50	20	15	83	181	36	Female	Non-hispanic	White	0	6	18	16	12
1018	67	63	-20	84	131	36	Female	Non-hispanic	White	0	6	18	16	12
1018	50	73	-13	85	151	36	Female	Non-hispanic	White	0	6	18	16	12
1018	71	25	20	86	778	36	Female	Non-hispanic	White	0	6	18	16	12
1018	67	31	20	87	251	36	Female	Non-hispanic	White	0	6	18	16	12
1018	69	21	30	88	184	36	Female	Non-hispanic	White	0	6	18	16	12
1018	69	14	24	89	122	36	Female	Non-hispanic	White	0	6	18	16	12
1018	72	22	20	90	197	36	Female	Non-hispanic	White	0	6	18	16	12
1018	9	23	0	91	655	36	Female	Non-hispanic	White	0	6	18	16	12
1018	69	28	16	92	251	36	Female	Non-hispanic	White	0	6	18	16	12
1018	70	21	25	93	168	36	Female	Non-hispanic	White	0	6	18	16	12
1018	67	10	32	94	177	36	Female	Non-hispanic	White	0	6	18	16	12
1018	50	10	31	95	140	36	Female	Non-hispanic	White	0	6	18	16	12
1018	81	19	29	96	649	36	Female	Non-hispanic	White	0	6	18	16	12
1018	76	13	31	97	170	36	Female	Non-hispanic	White	0	6	18	16	12
1018	83	9	23	98	166	36	Female	Non-hispanic	White	0	6	18	16	12
1018	74	21	37	99	131	36	Female	Non-hispanic	White	0	6	18	16	12
1018	77	20	30	100	144	36	Female	Non-hispanic	White	0	6	18	16	12
1018	17	17	16	101	808	36	Female	Non-hispanic	White	0	6	18	16	12
1018	70	17	13	102	116	36	Female	Non-hispanic	White	0	6	18	16	12
1018	74	38	17	103	221	36	Female	Non-hispanic	White	0	6	18	16	12
1018	70	24	25	104	35	36	Female	Non-hispanic	White	0	6	18	16	12
1018	62	23	16	105	435	36	Female	Non-hispanic	White	0	6	18	16	12
1020				1	0	23	Male	Non-hispanic	White	0	10	21	13	
1020	33	50	22	2		23	Male	Non-hispanic	White	0	10	21	13	
1020	62	25	31	3	293	23	Male	Non-hispanic	White	0	10	21	13	
1020				4		23	Male	Non-hispanic	White	0	10	21	13	
1020				5		23	Male	Non-hispanic	White	0	10	21	13	
1020				6		23	Male	Non-hispanic	White	0	10	21	13	
1020	40	33	26	7		23	Male	Non-hispanic	White	0	10	21	13	
1020	50	40	12	8	339	23	Male	Non-hispanic	White	0	10	21	13	
1020	65	21	41	9	286	23	Male	Non-hispanic	White	0	10	21	13	
1020				10		23	Male	Non-hispanic	White	0	10	21	13	
1020	63	18	31	11		23	Male	Non-hispanic	White	0	10	21	13	
1020				12		23	Male	Non-hispanic	White	0	10	21	13	
1020	37	30	19	13		23	Male	Non-hispanic	White	0	10	21	13	
1020	38	31	30	14	125	23	Male	Non-hispanic	White	0	10	21	13	
1020	12	23	9	15	98	23	Male	Non-hispanic	White	0	10	21	13	
1020	55	11	32	16	747	23	Male	Non-hispanic	White	0	10	21	13	
1020	27	19	42	17	94	23	Male	Non-hispanic	White	0	10	21	13	
1020				18		23	Male	Non-hispanic	White	0	10	21	13	
1020	73	26	22	19		23	Male	Non-hispanic	White	0	10	21	13	
1020	72	50	28	20	186	23	Male	Non-hispanic	White	0	10	21	13	
1020	28	21	31	21	684	23	Male	Non-hispanic	White	0	10	21	13	
1020	57	16	28	22	83	23	Male	Non-hispanic	White	0	10	21	13	
1020	41	50	28	23	428	23	Male	Non-hispanic	White	0	10	21	13	
1020	30	16	29	24	164	23	Male	Non-hispanic	White	0	10	21	13	
1020				25		23	Male	Non-hispanic	White	0	10	21	13	
1020	61	17	33	26		23	Male	Non-hispanic	White	0	10	21	13	
1020	35	12	32	27	90	23	Male	Non-hispanic	White	0	10	21	13	
1020				28		23	Male	Non-hispanic	White	0	10	21	13	
1020	35	30	31	29		23	Male	Non-hispanic	White	0	10	21	13	
1020	13	64	16	30	192	23	Male	Non-hispanic	White	0	10	21	13	
1020	70	20	25	31	784	23	Male	Non-hispanic	White	0	10	21	13	
1020	33	33	21	32	66	23	Male	Non-hispanic	White	0	10	21	13	
1020				33		23	Male	Non-hispanic	White	0	10	21	13	
1020	25	18	19	34		23	Male	Non-hispanic	White	0	10	21	13	
1020				35		23	Male	Non-hispanic	White	0	10	21	13	
1020				36		23	Male	Non-hispanic	White	0	10	21	13	
1020	19	60	50	37		23	Male	Non-hispanic	White	0	10	21	13	
1020				38		23	Male	Non-hispanic	White	0	10	21	13	
1020				39		23	Male	Non-hispanic	White	0	10	21	13	
1020	80	1	37	40		23	Male	Non-hispanic	White	0	10	21	13	
1020				41		23	Male	Non-hispanic	White	0	10	21	13	
1020	40	6	37	42		23	Male	Non-hispanic	White	0	10	21	13	
1020				43		23	Male	Non-hispanic	White	0	10	21	13	
1020				44		23	Male	Non-hispanic	White	0	10	21	13	
1020	19	0	39	45		23	Male	Non-hispanic	White	0	10	21	13	
1020				46		23	Male	Non-hispanic	White	0	10	21	13	
1020				47		23	Male	Non-hispanic	White	0	10	21	13	
1020				48		23	Male	Non-hispanic	White	0	10	21	13	
1020				49		23	Male	Non-hispanic	White	0	10	21	13	
1020	18	30	30	50		23	Male	Non-hispanic	White	0	10	21	13	
1020				51		23	Male	Non-hispanic	White	0	10	21	13	
1020				52		23	Male	Non-hispanic	White	0	10	21	13	
1020				53		23	Male	Non-hispanic	White	0	10	21	13	
1020	8	10	50	54		23	Male	Non-hispanic	White	0	10	21	13	
1020	21	0	30	55	68	23	Male	Non-hispanic	White	0	10	21	13	
1020				56		23	Male	Non-hispanic	White	0	10	21	13	
1020				57		23	Male	Non-hispanic	White	0	10	21	13	
1020				58		23	Male	Non-hispanic	White	0	10	21	13	
1020	78	0	30	59		23	Male	Non-hispanic	White	0	10	21	13	
1020	20	9	21	60	170	23	Male	Non-hispanic	White	0	10	21	13	
1020	26	25	41	61	727	23	Male	Non-hispanic	White	0	10	21	13	
1020	90	18	32	62	48	23	Male	Non-hispanic	White	0	10	21	13	
1020	81	80	40	63	151	23	Male	Non-hispanic	White	0	10	21	13	
1020	77	13	23	64	83	23	Male	Non-hispanic	White	0	10	21	13	
1020	80	25	10	65	190	23	Male	Non-hispanic	White	0	10	21	13	
1020				66		23	Male	Non-hispanic	White	0	10	21	13	
1020	64	22	25	67		23	Male	Non-hispanic	White	0	10	21	13	
1020	80	30	20	68	48	23	Male	Non-hispanic	White	0	10	21	13	
1020	60	19	32	69	288	23	Male	Non-hispanic	White	0	10	21	13	
1020	80	15	30	70	199	23	Male	Non-hispanic	White	0	10	21	13	
1020	81	6	45	71	636	23	Male	Non-hispanic	White	0	10	21	13	
1020				72		23	Male	Non-hispanic	White	0	10	21	13	
1020				73		23	Male	Non-hispanic	White	0	10	21	13	
1020	59	25	30	74		23	Male	Non-hispanic	White	0	10	21	13	
1020				75		23	Male	Non-hispanic	White	0	10	21	13	
1020				76		23	Male	Non-hispanic	White	0	10	21	13	
1020	72	8	39	77		23	Male	Non-hispanic	White	0	10	21	13	
1020				78		23	Male	Non-hispanic	White	0	10	21	13	
1020	80	50	40	79		23	Male	Non-hispanic	White	0	10	21	13	
1020				80		23	Male	Non-hispanic	White	0	10	21	13	
1020				81		23	Male	Non-hispanic	White	0	10	21	13	
1020	75	50	36	82		23	Male	Non-hispanic	White	0	10	21	13	
1020	89	20	43	83	203	23	Male	Non-hispanic	White	0	10	21	13	
1020				84		23	Male	Non-hispanic	White	0	10	21	13	
1020				85		23	Male	Non-hispanic	White	0	10	21	13	
1020				86		23	Male	Non-hispanic	White	0	10	21	13	
1020				87		23	Male	Non-hispanic	White	0	10	21	13	
1020				88		23	Male	Non-hispanic	White	0	10	21	13	
1020	88	28	31	89		23	Male	Non-hispanic	White	0	10	21	13	
1020				90		23	Male	Non-hispanic	White	0	10	21	13	
1020	80	19	36	91		23	Male	Non-hispanic	White	0	10	21	13	
1020	90	17	49	92	321	23	Male	Non-hispanic	White	0	10	21	13	
1020	16	27	35	93	249	23	Male	Non-hispanic	White	0	10	21	13	
1020	81	20	30	94	212	23	Male	Non-hispanic	White	0	10	21	13	
1020				95		23	Male	Non-hispanic	White	0	10	21	13	
1020				96		23	Male	Non-hispanic	White	0	10	21	13	
1020				97		23	Male	Non-hispanic	White	0	10	21	13	
1020				98		23	Male	Non-hispanic	White	0	10	21	13	
1020				99		23	Male	Non-hispanic	White	0	10	21	13	
1020				100		23	Male	Non-hispanic	White	0	10	21	13	
1020	47	23	39	101		23	Male	Non-hispanic	White	0	10	21	13	
1020				102		23	Male	Non-hispanic	White	0	10	21	13	
1020				103		23	Male	Non-hispanic	White	0	10	21	13	
1020	34	19	37	104		23	Male	Non-hispanic	White	0	10	21	13	
1020				105		23	Male	Non-hispanic	White	0	10	21	13	
1021	64	34	17	1	0	20	Male	Hispanic	Multiple Races	0	23	17	18	20
1021	91	20	35	2	85	20	Male	Hispanic	Multiple Races	0	23	17	18	20
1021				3		20	Male	Hispanic	Multiple Races	0	23	17	18	20
1021	83	15	38	4		20	Male	Hispanic	Multiple Races	0	23	17	18	20
1021	23	32	-4	5	135	20	Male	Hispanic	Multiple Races	0	23	17	18	20
1021	65	44	4	6	677	20	Male	Hispanic	Multiple Races	0	23	17	18	20
1021	70	57	8	7	107	20	Male	Hispanic	Multiple Races	0	23	17	18	20
1021	48	53	23	8	304	20	Male	Hispanic	Multiple Races	0	23	17	18	20
1021	79	50	25	9	90	20	Male	Hispanic	Multiple Races	0	23	17	18	20
1021	66	29	29	10	107	20	Male	Hispanic	Multiple Races	0	23	17	18	20
1021	83	20	30	11	911	20	Male	Hispanic	Multiple Races	0	23	17	18	20
1021	78	13	38	12	100	20	Male	Hispanic	Multiple Races	0	23	17	18	20
1021	68	14	24	13	109	20	Male	Hispanic	Multiple Races	0	23	17	18	20
1021	82	25	30	14	199	20	Male	Hispanic	Multiple Races	0	23	17	18	20
1021				15		20	Male	Hispanic	Multiple Races	0	23	17	18	20
1021	15	23	25	16		20	Male	Hispanic	Multiple Races	0	23	17	18	20
1021				17		20	Male	Hispanic	Multiple Races	0	23	17	18	20
1021	31	15	30	18		20	Male	Hispanic	Multiple Races	0	23	17	18	20
1021	85	24	24	19	109	20	Male	Hispanic	Multiple Races	0	23	17	18	20
1021	26	20	28	20	61	20	Male	Hispanic	Multiple Races	0	23	17	18	20
1021	67	26	33	21	815	20	Male	Hispanic	Multiple Races	0	23	17	18	20
1021				22		20	Male	Hispanic	Multiple Races	0	23	17	18	20
1021	71	24	28	23		20	Male	Hispanic	Multiple Races	0	23	17	18	20
1021	61	62	12	24	221	20	Male	Hispanic	Multiple Races	0	23	17	18	20
1021	27	28	21	25	317	20	Male	Hispanic	Multiple Races	0	23	17	18	20
1021	69	16	28	26	629	20	Male	Hispanic	Multiple Races	0	23	17	18	20
1021				27		20	Male	Hispanic	Multiple Races	0	23	17	18	20
1021	69	47	23	28		20	Male	Hispanic	Multiple Races	0	23	17	18	20
1021	79	18	24	29	48	20	Male	Hispanic	Multiple Races	0	23	17	18	20
1021	16	18	28	30	441	20	Male	Hispanic	Multiple Races	0	23	17	18	20
1021	83	20	32	31	747	20	Male	Hispanic	Multiple Races	0	23	17	18	20
1021	67	11	24	32	173	20	Male	Hispanic	Multiple Races	0	23	17	18	20
1021	86	18	32	33	129	20	Male	Hispanic	Multiple Races	0	23	17	18	20
1021	67	12	28	34	216	20	Male	Hispanic	Multiple Races	0	23	17	18	20
1021				35		20	Male	Hispanic	Multiple Races	0	23	17	18	20
1021	74	18	31	36		20	Male	Hispanic	Multiple Races	0	23	17	18	20
1021	80	19	32	37	173	20	Male	Hispanic	Multiple Races	0	23	17	18	20
1021	23	21	36	38	210	20	Male	Hispanic	Multiple Races	0	23	17	18	20
1021				39		20	Male	Hispanic	Multiple Races	0	23	17	18	20
1021	34	17	27	40		20	Male	Hispanic	Multiple Races	0	23	17	18	20
1021	83	18	35	41	791	20	Male	Hispanic	Multiple Races	0	23	17	18	20
1021				42		20	Male	Hispanic	Multiple Races	0	23	17	18	20
1021	73	15	23	43		20	Male	Hispanic	Multiple Races	0	23	17	18	20
1021	71	21	32	44	129	20	Male	Hispanic	Multiple Races	0	23	17	18	20
1021	12	10	38	45	120	20	Male	Hispanic	Multiple Races	0	23	17	18	20
1021	80	18	34	46	725	20	Male	Hispanic	Multiple Races	0	23	17	18	20
1021				47		20	Male	Hispanic	Multiple Races	0	23	17	18	20
1021	80	17	40	48		20	Male	Hispanic	Multiple Races	0	23	17	18	20
1021				49		20	Male	Hispanic	Multiple Races	0	23	17	18	20
1021	82	17	31	50		20	Male	Hispanic	Multiple Races	0	23	17	18	20
1021	81	16	21	51	959	20	Male	Hispanic	Multiple Races	0	23	17	18	20
1021	82	22	33	52	212	20	Male	Hispanic	Multiple Races	0	23	17	18	20
1021	80	19	28	53	35	20	Male	Hispanic	Multiple Races	0	23	17	18	20
1021				54		20	Male	Hispanic	Multiple Races	0	23	17	18	20
1021	85	19	28	55		20	Male	Hispanic	Multiple Races	0	23	17	18	20
1021	85	18	39	56	865	20	Male	Hispanic	Multiple Races	0	23	17	18	20
1021				57		20	Male	Hispanic	Multiple Races	0	23	17	18	20
1021				58		20	Male	Hispanic	Multiple Races	0	23	17	18	20
1021	73	17	31	59		20	Male	Hispanic	Multiple Races	0	23	17	18	20
1021	21	16	26	60	175	20	Male	Hispanic	Multiple Races	0	23	17	18	20
1021	78	14	32	61	612	20	Male	Hispanic	Multiple Races	0	23	17	18	20
1021				62		20	Male	Hispanic	Multiple Races	0	23	17	18	20
1021	80	22	35	63		20	Male	Hispanic	Multiple Races	0	23	17	18	20
1021	84	20	34	64	170	20	Male	Hispanic	Multiple Races	0	23	17	18	20
1021	79	18	35	65	92	20	Male	Hispanic	Multiple Races	0	23	17	18	20
1021				66		20	Male	Hispanic	Multiple Races	0	23	17	18	20
1021	80	15	35	67		20	Male	Hispanic	Multiple Races	0	23	17	18	20
1021	81	32	21	68	227	20	Male	Hispanic	Multiple Races	0	23	17	18	20
1021				69		20	Male	Hispanic	Multiple Races	0	23	17	18	20
1021	43	44	10	70		20	Male	Hispanic	Multiple Races	0	23	17	18	20
1021	80	27	25	71	714	20	Male	Hispanic	Multiple Races	0	23	17	18	20
1021	70	26	24	72	234	20	Male	Hispanic	Multiple Races	0	23	17	18	20
1021				73		20	Male	Hispanic	Multiple Races	0	23	17	18	20
1021	77	14	23	74		20	Male	Hispanic	Multiple Races	0	23	17	18	20
1021	50	25	26	75	103	20	Male	Hispanic	Multiple Races	0	23	17	18	20
1021				76		20	Male	Hispanic	Multiple Races	0	23	17	18	20
1021				77		20	Male	Hispanic	Multiple Races	0	23	17	18	20
1021	85	22	31	78		20	Male	Hispanic	Multiple Races	0	23	17	18	20
1021	78	26	38	79	122	20	Male	Hispanic	Multiple Races	0	23	17	18	20
1021	16	18	15	80	214	20	Male	Hispanic	Multiple Races	0	23	17	18	20
1021				81		20	Male	Hispanic	Multiple Races	0	23	17	18	20
1021	74	66	24	82		20	Male	Hispanic	Multiple Races	0	23	17	18	20
1021	73	65	18	83	138	20	Male	Hispanic	Multiple Races	0	23	17	18	20
1021				84		20	Male	Hispanic	Multiple Races	0	23	17	18	20
1021				85		20	Male	Hispanic	Multiple Races	0	23	17	18	20
1021	73	25	26	86		20	Male	Hispanic	Multiple Races	0	23	17	18	20
1021	71	30	21	87	175	20	Male	Hispanic	Multiple Races	0	23	17	18	20
1021	78	32	0	88	149	20	Male	Hispanic	Multiple Races	0	23	17	18	20
1021				89		20	Male	Hispanic	Multiple Races	0	23	17	18	20
1021	79	38	27	90		20	Male	Hispanic	Multiple Races	0	23	17	18	20
1021				91		20	Male	Hispanic	Multiple Races	0	23	17	18	20
1021	78	28	20	92		20	Male	Hispanic	Multiple Races	0	23	17	18	20
1021	78	39	26	93	293	20	Male	Hispanic	Multiple Races	0	23	17	18	20
1021	79	43	26	94	33	20	Male	Hispanic	Multiple Races	0	23	17	18	20
1021	78	20	38	95	192	20	Male	Hispanic	Multiple Races	0	23	17	18	20
1021	77	30	28	96	754	20	Male	Hispanic	Multiple Races	0	23	17	18	20
1021				97		20	Male	Hispanic	Multiple Races	0	23	17	18	20
1021	77	32	-13	98		20	Male	Hispanic	Multiple Races	0	23	17	18	20
1021	71	26	19	99	177	20	Male	Hispanic	Multiple Races	0	23	17	18	20
1021	25	23	14	100	166	20	Male	Hispanic	Multiple Races	0	23	17	18	20
1021	72	23	27	101	758	20	Male	Hispanic	Multiple Races	0	23	17	18	20
1021	78	69	29	102	138	20	Male	Hispanic	Multiple Races	0	23	17	18	20
1021	76	22	17	103	98	20	Male	Hispanic	Multiple Races	0	23	17	18	20
1021	78	20	17	104	280	20	Male	Hispanic	Multiple Races	0	23	17	18	20
1021				105		20	Male	Hispanic	Multiple Races	0	23	17	18	20
1022	66	0	50	1	0	25	Male	Non-hispanic	Multiple Races	0	3	30	6	
1022	93	3	50	2	168	25	Male	Non-hispanic	Multiple Races	0	3	30	6	
1022	100	0	50	3	109	25	Male	Non-hispanic	Multiple Races	0	3	30	6	
1022	97	0	0	4	100	25	Male	Non-hispanic	Multiple Races	0	3	30	6	
1022	20	0	42	5	166	25	Male	Non-hispanic	Multiple Races	0	3	30	6	
1022	74	14	50	6	900	25	Male	Non-hispanic	Multiple Races	0	3	30	6	
1022	32	0	50	7	177	25	Male	Non-hispanic	Multiple Races	0	3	30	6	
1022	70	0	40	8	127	25	Male	Non-hispanic	Multiple Races	0	3	30	6	
1022	100	3	50	9	151	25	Male	Non-hispanic	Multiple Races	0	3	30	6	
1022	100	0	48	10	39	25	Male	Non-hispanic	Multiple Races	0	3	30	6	
1022	99	1	48	11	961	25	Male	Non-hispanic	Multiple Races	0	3	30	6	
1022	94	0	50	12	109	25	Male	Non-hispanic	Multiple Races	0	3	30	6	
1022	100	0	50	13	127	25	Male	Non-hispanic	Multiple Races	0	3	30	6	
1022				14		25	Male	Non-hispanic	Multiple Races	0	3	30	6	
1022	77	0	50	15		25	Male	Non-hispanic	Multiple Races	0	3	30	6	
1022	81	0	42	16	806	25	Male	Non-hispanic	Multiple Races	0	3	30	6	
1022	100	0	49	17	192	25	Male	Non-hispanic	Multiple Races	0	3	30	6	
1022	68	4	50	18	210	25	Male	Non-hispanic	Multiple Races	0	3	30	6	
1022	91	0	49	19	199	25	Male	Non-hispanic	Multiple Races	0	3	30	6	
1022	94	4	50	20	68	25	Male	Non-hispanic	Multiple Races	0	3	30	6	
1022				21		25	Male	Non-hispanic	Multiple Races	0	3	30	6	
1022	95	2	44	22		25	Male	Non-hispanic	Multiple Races	0	3	30	6	
1022	92	3	50	23	122	25	Male	Non-hispanic	Multiple Races	0	3	30	6	
1022	86	0	50	24	76	25	Male	Non-hispanic	Multiple Races	0	3	30	6	
1022	75	3	50	25	79	25	Male	Non-hispanic	Multiple Races	0	3	30	6	
1022	93	2	48	26	922	25	Male	Non-hispanic	Multiple Races	0	3	30	6	
1022	99	1	45	27	218	25	Male	Non-hispanic	Multiple Races	0	3	30	6	
1022	100	2	50	28	68	25	Male	Non-hispanic	Multiple Races	0	3	30	6	
1022				29		25	Male	Non-hispanic	Multiple Races	0	3	30	6	
1022				30		25	Male	Non-hispanic	Multiple Races	0	3	30	6	
1022	100	4	47	31		25	Male	Non-hispanic	Multiple Races	0	3	30	6	
1022				32		25	Male	Non-hispanic	Multiple Races	0	3	30	6	
1022	84	0	46	33		25	Male	Non-hispanic	Multiple Races	0	3	30	6	
1022	97	1	43	34	260	25	Male	Non-hispanic	Multiple Races	0	3	30	6	
1022	95	0	48	35	155	25	Male	Non-hispanic	Multiple Races	0	3	30	6	
1022	96	1	49	36	673	25	Male	Non-hispanic	Multiple Races	0	3	30	6	
1022	100	0	50	37	251	25	Male	Non-hispanic	Multiple Races	0	3	30	6	
1022	64	0	50	38	197	25	Male	Non-hispanic	Multiple Races	0	3	30	6	
1022				39		25	Male	Non-hispanic	Multiple Races	0	3	30	6	
1022				40		25	Male	Non-hispanic	Multiple Races	0	3	30	6	
1022	100	1	43	41		25	Male	Non-hispanic	Multiple Races	0	3	30	6	
1022	84	1	46	42	120	25	Male	Non-hispanic	Multiple Races	0	3	30	6	
1022	56	7	35	43	188	25	Male	Non-hispanic	Multiple Races	0	3	30	6	
1022	96	0	50	44	166	25	Male	Non-hispanic	Multiple Races	0	3	30	6	
1022	100	59	0	45	173	25	Male	Non-hispanic	Multiple Races	0	3	30	6	
1022				46		25	Male	Non-hispanic	Multiple Races	0	3	30	6	
1022	81	2	50	47		25	Male	Non-hispanic	Multiple Races	0	3	30	6	
1022	79	1	49	48	98	25	Male	Non-hispanic	Multiple Races	0	3	30	6	
1022	88	2	41	49	323	25	Male	Non-hispanic	Multiple Races	0	3	30	6	
1022	100	0	50	50	135	25	Male	Non-hispanic	Multiple Races	0	3	30	6	
1022	40	3	36	51	714	25	Male	Non-hispanic	Multiple Races	0	3	30	6	
1022	98	29	47	52	260	25	Male	Non-hispanic	Multiple Races	0	3	30	6	
1022	94	8	48	53	81	25	Male	Non-hispanic	Multiple Races	0	3	30	6	
1022	98	14	49	54	199	25	Male	Non-hispanic	Multiple Races	0	3	30	6	
1022	46	6	34	55	199	25	Male	Non-hispanic	Multiple Races	0	3	30	6	
1022	7	1	39	56	717	25	Male	Non-hispanic	Multiple Races	0	3	30	6	
1022	100	0	45	57	111	25	Male	Non-hispanic	Multiple Races	0	3	30	6	
1022	93	0	50	58	79	25	Male	Non-hispanic	Multiple Races	0	3	30	6	
1022	98	2	49	59	118	25	Male	Non-hispanic	Multiple Races	0	3	30	6	
1022				60		25	Male	Non-hispanic	Multiple Races	0	3	30	6	
1022	89	3	44	61		25	Male	Non-hispanic	Multiple Races	0	3	30	6	
1022	100	1	50	62	205	25	Male	Non-hispanic	Multiple Races	0	3	30	6	
1022	99	1	42	63	159	25	Male	Non-hispanic	Multiple Races	0	3	30	6	
1022	98	0	48	64	144	25	Male	Non-hispanic	Multiple Races	0	3	30	6	
1022	95	5	47	65	87	25	Male	Non-hispanic	Multiple Races	0	3	30	6	
1022	30	2	47	66	907	25	Male	Non-hispanic	Multiple Races	0	3	30	6	
1022	96	3	49	67	151	25	Male	Non-hispanic	Multiple Races	0	3	30	6	
1022	87	1	50	68	142	25	Male	Non-hispanic	Multiple Races	0	3	30	6	
1022				69		25	Male	Non-hispanic	Multiple Races	0	3	30	6	
1022				70		25	Male	Non-hispanic	Multiple Races	0	3	30	6	
1022	97	0	50	71		25	Male	Non-hispanic	Multiple Races	0	3	30	6	
1022	91	8	44	72	166	25	Male	Non-hispanic	Multiple Races	0	3	30	6	
1022	31	4	45	73	153	25	Male	Non-hispanic	Multiple Races	0	3	30	6	
1022	94	6	48	74	146	25	Male	Non-hispanic	Multiple Races	0	3	30	6	
1022	74	16	45	75	109	25	Male	Non-hispanic	Multiple Races	0	3	30	6	
1022				76		25	Male	Non-hispanic	Multiple Races	0	3	30	6	
1022	27	8	21	77		25	Male	Non-hispanic	Multiple Races	0	3	30	6	
1022	26	6	23	78	74	25	Male	Non-hispanic	Multiple Races	0	3	30	6	
1022	85	0	47	79	85	25	Male	Non-hispanic	Multiple Races	0	3	30	6	
1022	98	2	49	80	173	25	Male	Non-hispanic	Multiple Races	0	3	30	6	
1022				81		25	Male	Non-hispanic	Multiple Races	0	3	30	6	
1022	66	0	47	82		25	Male	Non-hispanic	Multiple Races	0	3	30	6	
1022	80	4	50	83	127	25	Male	Non-hispanic	Multiple Races	0	3	30	6	
1022				84		25	Male	Non-hispanic	Multiple Races	0	3	30	6	
1022	96	0	46	85		25	Male	Non-hispanic	Multiple Races	0	3	30	6	
1022				86		25	Male	Non-hispanic	Multiple Races	0	3	30	6	
1022	93	6	36	87		25	Male	Non-hispanic	Multiple Races	0	3	30	6	
1022	99	0	49	88	90	25	Male	Non-hispanic	Multiple Races	0	3	30	6	
1022	94	0	50	89	284	25	Male	Non-hispanic	Multiple Races	0	3	30	6	
1022	38	0	48	90	83	25	Male	Non-hispanic	Multiple Races	0	3	30	6	
1022				91		25	Male	Non-hispanic	Multiple Races	0	3	30	6	
1022				92		25	Male	Non-hispanic	Multiple Races	0	3	30	6	
1022				93		25	Male	Non-hispanic	Multiple Races	0	3	30	6	
1022	93	0	43	94		25	Male	Non-hispanic	Multiple Races	0	3	30	6	
1022				95		25	Male	Non-hispanic	Multiple Races	0	3	30	6	
1022	88	7	48	96		25	Male	Non-hispanic	Multiple Races	0	3	30	6	
1022	97	4	50	97	240	25	Male	Non-hispanic	Multiple Races	0	3	30	6	
1022				98		25	Male	Non-hispanic	Multiple Races	0	3	30	6	
1022				99		25	Male	Non-hispanic	Multiple Races	0	3	30	6	
1022	92	4	47	100		25	Male	Non-hispanic	Multiple Races	0	3	30	6	
1022				101		25	Male	Non-hispanic	Multiple Races	0	3	30	6	
1022				102		25	Male	Non-hispanic	Multiple Races	0	3	30	6	
1022				103		25	Male	Non-hispanic	Multiple Races	0	3	30	6	
1022				104		25	Male	Non-hispanic	Multiple Races	0	3	30	6	
1022	92	0	50	105		25	Male	Non-hispanic	Multiple Races	0	3	30	6	
1023	50	8	-16	1	0	31	Female	Non-hispanic	White	1	18	19	11	12
1023	80	23	21	2	177	31	Female	Non-hispanic	White	1	18	19	11	12
1023	16	26	-12	3	109	31	Female	Non-hispanic	White	1	18	19	11	12
1023	19	27	13	4	92	31	Female	Non-hispanic	White	1	18	19	11	12
1023	12	30	14	5	127	31	Female	Non-hispanic	White	1	18	19	11	12
1023	50	17	-11	6	952	31	Female	Non-hispanic	White	1	18	19	11	12
1023	70	50	0	7	72	31	Female	Non-hispanic	White	1	18	19	11	12
1023	19	25	-17	8	142	31	Female	Non-hispanic	White	1	18	19	11	12
1023	22	0	39	9	291	31	Female	Non-hispanic	White	1	18	19	11	12
1023	12	35	15	10	186	31	Female	Non-hispanic	White	1	18	19	11	12
1023	44	16	18	11	730	31	Female	Non-hispanic	White	1	18	19	11	12
1023	61	16	26	12	212	31	Female	Non-hispanic	White	1	18	19	11	12
1023	50	13	-15	13	122	31	Female	Non-hispanic	White	1	18	19	11	12
1023	34	26	20	14	90	31	Female	Non-hispanic	White	1	18	19	11	12
1023				15		31	Female	Non-hispanic	White	1	18	19	11	12
1023				16		31	Female	Non-hispanic	White	1	18	19	11	12
1023	36	71	-19	17		31	Female	Non-hispanic	White	1	18	19	11	12
1023	29	50	4	18	343	31	Female	Non-hispanic	White	1	18	19	11	12
1023	74	25	23	19	140	31	Female	Non-hispanic	White	1	18	19	11	12
1023				20		31	Female	Non-hispanic	White	1	18	19	11	12
1023	41	28	0	21		31	Female	Non-hispanic	White	1	18	19	11	12
1023	50	28	11	22	133	31	Female	Non-hispanic	White	1	18	19	11	12
1023				23		31	Female	Non-hispanic	White	1	18	19	11	12
1023	71	15	29	24		31	Female	Non-hispanic	White	1	18	19	11	12
1023	50	50	-18	25	55	31	Female	Non-hispanic	White	1	18	19	11	12
1023	32	32	0	26	806	31	Female	Non-hispanic	White	1	18	19	11	12
1023	30	61	0	27	201	31	Female	Non-hispanic	White	1	18	19	11	12
1023	50	24	14	28	125	31	Female	Non-hispanic	White	1	18	19	11	12
1023				29		31	Female	Non-hispanic	White	1	18	19	11	12
1023	69	69	-10	30		31	Female	Non-hispanic	White	1	18	19	11	12
1023	61	17	-18	31	1033	31	Female	Non-hispanic	White	1	18	19	11	12
1023				32		31	Female	Non-hispanic	White	1	18	19	11	12
1023	24	17	23	33		31	Female	Non-hispanic	White	1	18	19	11	12
1023	63	14	18	34	149	31	Female	Non-hispanic	White	1	18	19	11	12
1023	21	9	41	35	304	31	Female	Non-hispanic	White	1	18	19	11	12
1023	27	50	20	36	762	31	Female	Non-hispanic	White	1	18	19	11	12
1023				37		31	Female	Non-hispanic	White	1	18	19	11	12
1023				38		31	Female	Non-hispanic	White	1	18	19	11	12
1023				39		31	Female	Non-hispanic	White	1	18	19	11	12
1023	68	14	27	40		31	Female	Non-hispanic	White	1	18	19	11	12
1023	37	26	26	41	896	31	Female	Non-hispanic	White	1	18	19	11	12
1023	35	16	25	42	225	31	Female	Non-hispanic	White	1	18	19	11	12
1023	30	27	0	43	168	31	Female	Non-hispanic	White	1	18	19	11	12
1023	33	19	19	44	175	31	Female	Non-hispanic	White	1	18	19	11	12
1023	16	41	18	45	76	31	Female	Non-hispanic	White	1	18	19	11	12
1023	50	24	19	46	776	31	Female	Non-hispanic	White	1	18	19	11	12
1023	50	28	24	47	271	31	Female	Non-hispanic	White	1	18	19	11	12
1023	50	6	32	48	144	31	Female	Non-hispanic	White	1	18	19	11	12
1023	88	1	29	49	175	31	Female	Non-hispanic	White	1	18	19	11	12
1023	93	14	36	50	135	31	Female	Non-hispanic	White	1	18	19	11	12
1023				51		31	Female	Non-hispanic	White	1	18	19	11	12
1023	50	31	14	52		31	Female	Non-hispanic	White	1	18	19	11	12
1023	50	30	23	53	199	31	Female	Non-hispanic	White	1	18	19	11	12
1023	31	13	18	54	133	31	Female	Non-hispanic	White	1	18	19	11	12
1023	50	35	16	55	205	31	Female	Non-hispanic	White	1	18	19	11	12
1023				56		31	Female	Non-hispanic	White	1	18	19	11	12
1023	50	22	6	57		31	Female	Non-hispanic	White	1	18	19	11	12
1023	34	33	14	58	85	31	Female	Non-hispanic	White	1	18	19	11	12
1023	50	50	0	59	190	31	Female	Non-hispanic	White	1	18	19	11	12
1023	34	33	0	60	173	31	Female	Non-hispanic	White	1	18	19	11	12
1023	55	15	22	61	909	31	Female	Non-hispanic	White	1	18	19	11	12
1023				62		31	Female	Non-hispanic	White	1	18	19	11	12
1023	22	50	-12	63		31	Female	Non-hispanic	White	1	18	19	11	12
1023	50	50	0	64	177	31	Female	Non-hispanic	White	1	18	19	11	12
1023	58	20	25	65	177	31	Female	Non-hispanic	White	1	18	19	11	12
1023	50	50	0	66	758	31	Female	Non-hispanic	White	1	18	19	11	12
1023	31	54	18	67	153	31	Female	Non-hispanic	White	1	18	19	11	12
1023	41	23	29	68	146	31	Female	Non-hispanic	White	1	18	19	11	12
1023	50	30	25	69	116	31	Female	Non-hispanic	White	1	18	19	11	12
1023	26	50	-27	70	280	31	Female	Non-hispanic	White	1	18	19	11	12
1023	17	22	17	71	631	31	Female	Non-hispanic	White	1	18	19	11	12
1023	73	16	21	72	116	31	Female	Non-hispanic	White	1	18	19	11	12
1023	54	14	23	73	236	31	Female	Non-hispanic	White	1	18	19	11	12
1023	50	35	16	74	280	31	Female	Non-hispanic	White	1	18	19	11	12
1023	20	33	14	75	125	31	Female	Non-hispanic	White	1	18	19	11	12
1023	18	50	20	76	679	31	Female	Non-hispanic	White	1	18	19	11	12
1023	82	27	19	77	301	31	Female	Non-hispanic	White	1	18	19	11	12
1023	50	50	0	78	85	31	Female	Non-hispanic	White	1	18	19	11	12
1023	72	26	19	79	181	31	Female	Non-hispanic	White	1	18	19	11	12
1023	80	50	0	80	98	31	Female	Non-hispanic	White	1	18	19	11	12
1023				81		31	Female	Non-hispanic	White	1	18	19	11	12
1023	69	32	36	82		31	Female	Non-hispanic	White	1	18	19	11	12
1023	66	30	0	83	76	31	Female	Non-hispanic	White	1	18	19	11	12
1023	55	79	22	84	111	31	Female	Non-hispanic	White	1	18	19	11	12
1023	50	35	34	85	229	31	Female	Non-hispanic	White	1	18	19	11	12
1023				86		31	Female	Non-hispanic	White	1	18	19	11	12
1023	33	31	-28	87		31	Female	Non-hispanic	White	1	18	19	11	12
1023	50	22	18	88	356	31	Female	Non-hispanic	White	1	18	19	11	12
1023	65	35	-25	89	177	31	Female	Non-hispanic	White	1	18	19	11	12
1023	76	20	22	90	214	31	Female	Non-hispanic	White	1	18	19	11	12
1023				91		31	Female	Non-hispanic	White	1	18	19	11	12
1023	32	11	26	92		31	Female	Non-hispanic	White	1	18	19	11	12
1023				93		31	Female	Non-hispanic	White	1	18	19	11	12
1023	22	72	14	94		31	Female	Non-hispanic	White	1	18	19	11	12
1023	70	11	-9	95	240	31	Female	Non-hispanic	White	1	18	19	11	12
1023	4	52	-25	96	679	31	Female	Non-hispanic	White	1	18	19	11	12
1023	43	7	31	97	146	31	Female	Non-hispanic	White	1	18	19	11	12
1023	69	50	33	98	61	31	Female	Non-hispanic	White	1	18	19	11	12
1023	71	50	27	99	181	31	Female	Non-hispanic	White	1	18	19	11	12
1023	60	14	18	100	404	31	Female	Non-hispanic	White	1	18	19	11	12
1023	71	19	35	101	730	31	Female	Non-hispanic	White	1	18	19	11	12
1023	70	10	20	102	197	31	Female	Non-hispanic	White	1	18	19	11	12
1023	68	11	26	103	210	31	Female	Non-hispanic	White	1	18	19	11	12
1023	70	11	29	104	138	31	Female	Non-hispanic	White	1	18	19	11	12
1023	50	50	0	105	229	31	Female	Non-hispanic	White	1	18	19	11	12
1024	55	28	5	1	0	36	Female	Non-hispanic	White	0	50		21	26
1024	76	8	13	2	282	36	Female	Non-hispanic	White	0	50		21	26
1024	59	10	33	3	74	36	Female	Non-hispanic	White	0	50		21	26
1024	73	11	32	4	120	36	Female	Non-hispanic	White	0	50		21	26
1024	63	18	31	5	216	36	Female	Non-hispanic	White	0	50		21	26
1024				6		36	Female	Non-hispanic	White	0	50		21	26
1024				7		36	Female	Non-hispanic	White	0	50		21	26
1024	94	93	-10	8		36	Female	Non-hispanic	White	0	50		21	26
1024	50	68	0	9	301	36	Female	Non-hispanic	White	0	50		21	26
1024	50	50	0	10	83	36	Female	Non-hispanic	White	0	50		21	26
1024	54	73	0	11	845	36	Female	Non-hispanic	White	0	50		21	26
1024	50	100	-40	12	199	36	Female	Non-hispanic	White	0	50		21	26
1024	46	97	-43	13	159	36	Female	Non-hispanic	White	0	50		21	26
1024				14		36	Female	Non-hispanic	White	0	50		21	26
1024				15		36	Female	Non-hispanic	White	0	50		21	26
1024	65	43	15	16		36	Female	Non-hispanic	White	0	50		21	26
1024	78	9	21	17	181	36	Female	Non-hispanic	White	0	50		21	26
1024	50	10	12	18	142	36	Female	Non-hispanic	White	0	50		21	26
1024	80	12	27	19	201	36	Female	Non-hispanic	White	0	50		21	26
1024	42	5	18	20	85	36	Female	Non-hispanic	White	0	50		21	26
1024				21		36	Female	Non-hispanic	White	0	50		21	26
1024	63	70	-9	22		36	Female	Non-hispanic	White	0	50		21	26
1024	61	9	22	23	181	36	Female	Non-hispanic	White	0	50		21	26
1024	65	50	13	24	79	36	Female	Non-hispanic	White	0	50		21	26
1024	21	11	0	25	282	36	Female	Non-hispanic	White	0	50		21	26
1024	71	30	23	26	725	36	Female	Non-hispanic	White	0	50		21	26
1024	80	8	29	27	179	36	Female	Non-hispanic	White	0	50		21	26
1024	69	8	0	28	168	36	Female	Non-hispanic	White	0	50		21	26
1024	78	22	20	29	68	36	Female	Non-hispanic	White	0	50		21	26
1024	30	21	12	30	293	36	Female	Non-hispanic	White	0	50		21	26
1024	61	21	12	31	690	36	Female	Non-hispanic	White	0	50		21	26
1024	65	26	14	32	87	36	Female	Non-hispanic	White	0	50		21	26
1024	56	27	17	33	293	36	Female	Non-hispanic	White	0	50		21	26
1024				34		36	Female	Non-hispanic	White	0	50		21	26
1024	87	97	28	35		36	Female	Non-hispanic	White	0	50		21	26
1024	70	69	-18	36	526	36	Female	Non-hispanic	White	0	50		21	26
1024	65	22	22	37	210	36	Female	Non-hispanic	White	0	50		21	26
1024	51	23	20	38	181	36	Female	Non-hispanic	White	0	50		21	26
1024	72	50	0	39	68	36	Female	Non-hispanic	White	0	50		21	26
1024	84	79	26	40	120	36	Female	Non-hispanic	White	0	50		21	26
1024				41		36	Female	Non-hispanic	White	0	50		21	26
1024	73	13	22	42		36	Female	Non-hispanic	White	0	50		21	26
1024	68	32	19	43	68	36	Female	Non-hispanic	White	0	50		21	26
1024	55	33	18	44	96	36	Female	Non-hispanic	White	0	50		21	26
1024	43	50	19	45	312	36	Female	Non-hispanic	White	0	50		21	26
1024	52	35	30	46	885	36	Female	Non-hispanic	White	0	50		21	26
1024	69	65	27	47	94	36	Female	Non-hispanic	White	0	50		21	26
1024	51	31	5	48	288	36	Female	Non-hispanic	White	0	50		21	26
1024				49		36	Female	Non-hispanic	White	0	50		21	26
1024	72	19	25	50		36	Female	Non-hispanic	White	0	50		21	26
1024	57	10	30	51	745	36	Female	Non-hispanic	White	0	50		21	26
1024	68	9	23	52	114	36	Female	Non-hispanic	White	0	50		21	26
1024	69	19	7	53	103	36	Female	Non-hispanic	White	0	50		21	26
1024	30	19	12	54	153	36	Female	Non-hispanic	White	0	50		21	26
1024	29	50	-17	55	426	36	Female	Non-hispanic	White	0	50		21	26
1024	33	19	15	56	588	36	Female	Non-hispanic	White	0	50		21	26
1024	34	26	5	57	312	36	Female	Non-hispanic	White	0	50		21	26
1024	22	32	8	58	146	36	Female	Non-hispanic	White	0	50		21	26
1024	74	6	29	59	194	36	Female	Non-hispanic	White	0	50		21	26
1024	33	8	15	60	197	36	Female	Non-hispanic	White	0	50		21	26
1024	64	28	10	61	747	36	Female	Non-hispanic	White	0	50		21	26
1024	76	20	25	62	116	36	Female	Non-hispanic	White	0	50		21	26
1024	68	50	33	63	236	36	Female	Non-hispanic	White	0	50		21	26
1024	81	4	17	64	170	36	Female	Non-hispanic	White	0	50		21	26
1024	83	8	39	65	131	36	Female	Non-hispanic	White	0	50		21	26
1024	31	31	37	66	618	36	Female	Non-hispanic	White	0	50		21	26
1024	63	63	-17	67	260	36	Female	Non-hispanic	White	0	50		21	26
1024	38	63	10	68	107	36	Female	Non-hispanic	White	0	50		21	26
1024	45	32	-17	69	90	36	Female	Non-hispanic	White	0	50		21	26
1024	51	19	16	70	197	36	Female	Non-hispanic	White	0	50		21	26
1024	21	61	1	71	767	36	Female	Non-hispanic	White	0	50		21	26
1024	34	63	-11	72	140	36	Female	Non-hispanic	White	0	50		21	26
1024	45	64	-8	73	109	36	Female	Non-hispanic	White	0	50		21	26
1024	31	88	-27	74	457	36	Female	Non-hispanic	White	0	50		21	26
1024	30	68	-9	75	177	36	Female	Non-hispanic	White	0	50		21	26
1024	41	37	20	76	620	36	Female	Non-hispanic	White	0	50		21	26
1024	57	30	27	77	151	36	Female	Non-hispanic	White	0	50		21	26
1024	30	18	22	78	317	36	Female	Non-hispanic	White	0	50		21	26
1024	27	36	1	79	175	36	Female	Non-hispanic	White	0	50		21	26
1024	37	31	19	80	63	36	Female	Non-hispanic	White	0	50		21	26
1024	50	65	-19	81	826	36	Female	Non-hispanic	White	0	50		21	26
1024	51	38	12	82	114	36	Female	Non-hispanic	White	0	50		21	26
1024	44	33	-10	83	125	36	Female	Non-hispanic	White	0	50		21	26
1024	71	20	34	84	225	36	Female	Non-hispanic	White	0	50		21	26
1024				85		36	Female	Non-hispanic	White	0	50		21	26
1024	49	33	40	86		36	Female	Non-hispanic	White	0	50		21	26
1024				87		36	Female	Non-hispanic	White	0	50		21	26
1024	43	36	6	88		36	Female	Non-hispanic	White	0	50		21	26
1024	41	43	-11	89	212	36	Female	Non-hispanic	White	0	50		21	26
1024	22	38	-3	90	92	36	Female	Non-hispanic	White	0	50		21	26
1024	69	36	16	91	819	36	Female	Non-hispanic	White	0	50		21	26
1024	51	26	8	92	109	36	Female	Non-hispanic	White	0	50		21	26
1024	50	46	18	93	242	36	Female	Non-hispanic	White	0	50		21	26
1024	51	27	10	94	184	36	Female	Non-hispanic	White	0	50		21	26
1024	19	42	22	95	140	36	Female	Non-hispanic	White	0	50		21	26
1024	38	69	-10	96	756	36	Female	Non-hispanic	White	0	50		21	26
1024				97		36	Female	Non-hispanic	White	0	50		21	26
1024	34	40	1	98		36	Female	Non-hispanic	White	0	50		21	26
1024				99		36	Female	Non-hispanic	White	0	50		21	26
1024				100		36	Female	Non-hispanic	White	0	50		21	26
1024	42	32	10	101		36	Female	Non-hispanic	White	0	50		21	26
1024	47	40	13	102	81	36	Female	Non-hispanic	White	0	50		21	26
1024	40	62	-10	103	277	36	Female	Non-hispanic	White	0	50		21	26
1024	21	28	15	104	181	36	Female	Non-hispanic	White	0	50		21	26
1024	30	39	3	105	81	36	Female	Non-hispanic	White	0	50		21	26
1025				1	0	24	Male	Hispanic	Multiple Races	0	15	11	13	12
1025	50	1	48	2		24	Male	Hispanic	Multiple Races	0	15	11	13	12
1025	13	0	20	3	159	24	Male	Hispanic	Multiple Races	0	15	11	13	12
1025	19	0	16	4	144	24	Male	Hispanic	Multiple Races	0	15	11	13	12
1025	7	5	-12	5	109	24	Male	Hispanic	Multiple Races	0	15	11	13	12
1025				6		24	Male	Hispanic	Multiple Races	0	15	11	13	12
1025	78	12	44	7		24	Male	Hispanic	Multiple Races	0	15	11	13	12
1025	6	36	31	8	159	24	Male	Hispanic	Multiple Races	0	15	11	13	12
1025	86	50	-27	9	133	24	Male	Hispanic	Multiple Races	0	15	11	13	12
1025	1	19	-31	10	157	24	Male	Hispanic	Multiple Races	0	15	11	13	12
1025	6	14	22	11	762	24	Male	Hispanic	Multiple Races	0	15	11	13	12
1025	6	18	-25	12	103	24	Male	Hispanic	Multiple Races	0	15	11	13	12
1025	22	5	-44	13	197	24	Male	Hispanic	Multiple Races	0	15	11	13	12
1025	50	0	33	14	221	24	Male	Hispanic	Multiple Races	0	15	11	13	12
1025	50	1	-15	15	157	24	Male	Hispanic	Multiple Races	0	15	11	13	12
1025	10	0	0	16	741	24	Male	Hispanic	Multiple Races	0	15	11	13	12
1025	0	0	-7	17	114	24	Male	Hispanic	Multiple Races	0	15	11	13	12
1025	50	0	25	18	245	24	Male	Hispanic	Multiple Races	0	15	11	13	12
1025	0	2	35	19	94	24	Male	Hispanic	Multiple Races	0	15	11	13	12
1025	25	18	-27	20	87	24	Male	Hispanic	Multiple Races	0	15	11	13	12
1025				21		24	Male	Hispanic	Multiple Races	0	15	11	13	12
1025	2	23	-23	22		24	Male	Hispanic	Multiple Races	0	15	11	13	12
1025	23	0	22	23	79	24	Male	Hispanic	Multiple Races	0	15	11	13	12
1025	100	3	50	24	286	24	Male	Hispanic	Multiple Races	0	15	11	13	12
1025	58	0	50	25	26	24	Male	Hispanic	Multiple Races	0	15	11	13	12
1025	71	0	-48	26	1188	24	Male	Hispanic	Multiple Races	0	15	11	13	12
1025	98	1	-20	27	135	24	Male	Hispanic	Multiple Races	0	15	11	13	12
1025	96	51	-11	28	61	24	Male	Hispanic	Multiple Races	0	15	11	13	12
1025	100	0	47	29	140	24	Male	Hispanic	Multiple Races	0	15	11	13	12
1025	4	0	-44	30	133	24	Male	Hispanic	Multiple Races	0	15	11	13	12
1025	48	0	50	31	876	24	Male	Hispanic	Multiple Races	0	15	11	13	12
1025	5	78	-46	32	186	24	Male	Hispanic	Multiple Races	0	15	11	13	12
1025	22	4	49	33	96	24	Male	Hispanic	Multiple Races	0	15	11	13	12
1025	24	21	-50	34	144	24	Male	Hispanic	Multiple Races	0	15	11	13	12
1025	5	6	30	35	114	24	Male	Hispanic	Multiple Races	0	15	11	13	12
1025	66	1	21	36	970	24	Male	Hispanic	Multiple Races	0	15	11	13	12
1025	15	0	-45	37	129	24	Male	Hispanic	Multiple Races	0	15	11	13	12
1025	18	0	42	38	111	24	Male	Hispanic	Multiple Races	0	15	11	13	12
1025	85	19	50	39	129	24	Male	Hispanic	Multiple Races	0	15	11	13	12
1025	97	0	50	40	127	24	Male	Hispanic	Multiple Races	0	15	11	13	12
1025	92	7	43	41	854	24	Male	Hispanic	Multiple Races	0	15	11	13	12
1025	95	3	22	42	216	24	Male	Hispanic	Multiple Races	0	15	11	13	12
1025	14	10	50	43	129	24	Male	Hispanic	Multiple Races	0	15	11	13	12
1025	100	0	0	44	114	24	Male	Hispanic	Multiple Races	0	15	11	13	12
1025	0	0	50	45	135	24	Male	Hispanic	Multiple Races	0	15	11	13	12
1025	6	0	43	46	931	24	Male	Hispanic	Multiple Races	0	15	11	13	12
1025	92	4	39	47	122	24	Male	Hispanic	Multiple Races	0	15	11	13	12
1025	100	0	38	48	61	24	Male	Hispanic	Multiple Races	0	15	11	13	12
1025	100	2	49	49	179	24	Male	Hispanic	Multiple Races	0	15	11	13	12
1025	40	5	50	50	118	24	Male	Hispanic	Multiple Races	0	15	11	13	12
1025	98	7	42	51	911	24	Male	Hispanic	Multiple Races	0	15	11	13	12
1025	100	0	47	52	210	24	Male	Hispanic	Multiple Races	0	15	11	13	12
1025	50	11	44	53	79	24	Male	Hispanic	Multiple Races	0	15	11	13	12
1025	98	7	50	54	125	24	Male	Hispanic	Multiple Races	0	15	11	13	12
1025	99	3	50	55	87	24	Male	Hispanic	Multiple Races	0	15	11	13	12
1025	100	0	36	56	1011	24	Male	Hispanic	Multiple Races	0	15	11	13	12
1025	99	0	44	57	127	24	Male	Hispanic	Multiple Races	0	15	11	13	12
1025	93	0	50	58	131	24	Male	Hispanic	Multiple Races	0	15	11	13	12
1025	96	4	49	59	24	24	Male	Hispanic	Multiple Races	0	15	11	13	12
1025	100	81	49	60	186	24	Male	Hispanic	Multiple Races	0	15	11	13	12
1025	97	2	46	61	863	24	Male	Hispanic	Multiple Races	0	15	11	13	12
1025	96	0	38	62	122	24	Male	Hispanic	Multiple Races	0	15	11	13	12
1025				63		24	Male	Hispanic	Multiple Races	0	15	11	13	12
1025	4	8	50	64		24	Male	Hispanic	Multiple Races	0	15	11	13	12
1025	3	12	39	65	133	24	Male	Hispanic	Multiple Races	0	15	11	13	12
1025	100	1	47	66	963	24	Male	Hispanic	Multiple Races	0	15	11	13	12
1025	100	0	40	67	120	24	Male	Hispanic	Multiple Races	0	15	11	13	12
1025	90	13	50	68	133	24	Male	Hispanic	Multiple Races	0	15	11	13	12
1025	21	50	43	69	105	24	Male	Hispanic	Multiple Races	0	15	11	13	12
1025	100	16	41	70	120	24	Male	Hispanic	Multiple Races	0	15	11	13	12
1025	100	0	50	71	959	24	Male	Hispanic	Multiple Races	0	15	11	13	12
1025				72		24	Male	Hispanic	Multiple Races	0	15	11	13	12
1025	3	50	46	73		24	Male	Hispanic	Multiple Races	0	15	11	13	12
1025	0	3	50	74	72	24	Male	Hispanic	Multiple Races	0	15	11	13	12
1025	5	4	23	75	125	24	Male	Hispanic	Multiple Races	0	15	11	13	12
1025	98	0	50	76	878	24	Male	Hispanic	Multiple Races	0	15	11	13	12
1025	100	1	49	77	55	24	Male	Hispanic	Multiple Races	0	15	11	13	12
1025	10	14	48	78	258	24	Male	Hispanic	Multiple Races	0	15	11	13	12
1025	31	2	39	79	135	24	Male	Hispanic	Multiple Races	0	15	11	13	12
1025	100	7	50	80	129	24	Male	Hispanic	Multiple Races	0	15	11	13	12
1025	40	1	46	81	948	24	Male	Hispanic	Multiple Races	0	15	11	13	12
1025	95	2	39	82	118	24	Male	Hispanic	Multiple Races	0	15	11	13	12
1025	98	7	50	83	127	24	Male	Hispanic	Multiple Races	0	15	11	13	12
1025	84	1	40	84	125	24	Male	Hispanic	Multiple Races	0	15	11	13	12
1025				85		24	Male	Hispanic	Multiple Races	0	15	11	13	12
1025	83	1	30	86		24	Male	Hispanic	Multiple Races	0	15	11	13	12
1025	91	1	49	87	127	24	Male	Hispanic	Multiple Races	0	15	11	13	12
1025	91	4	28	88	90	24	Male	Hispanic	Multiple Races	0	15	11	13	12
1025	99	7	50	89	146	24	Male	Hispanic	Multiple Races	0	15	11	13	12
1025	97	1	50	90	118	24	Male	Hispanic	Multiple Races	0	15	11	13	12
1025	95	1	45	91	987	24	Male	Hispanic	Multiple Races	0	15	11	13	12
1025	100	1	49	92	107	24	Male	Hispanic	Multiple Races	0	15	11	13	12
1025	30	8	44	93	105	24	Male	Hispanic	Multiple Races	0	15	11	13	12
1025	100	0	50	94	85	24	Male	Hispanic	Multiple Races	0	15	11	13	12
1025	50	10	46	95	162	24	Male	Hispanic	Multiple Races	0	15	11	13	12
1025	51	0	46	96	957	24	Male	Hispanic	Multiple Races	0	15	11	13	12
1025	100	0	49	97	118	24	Male	Hispanic	Multiple Races	0	15	11	13	12
1025	93	1	47	98	114	24	Male	Hispanic	Multiple Races	0	15	11	13	12
1025	99	0	45	99	85	24	Male	Hispanic	Multiple Races	0	15	11	13	12
1025				100		24	Male	Hispanic	Multiple Races	0	15	11	13	12
1025	93	6	36	101		24	Male	Hispanic	Multiple Races	0	15	11	13	12
1025	24	2	23	102	85	24	Male	Hispanic	Multiple Races	0	15	11	13	12
1025	86	1	46	103	138	24	Male	Hispanic	Multiple Races	0	15	11	13	12
1025	94	7	49	104	138	24	Male	Hispanic	Multiple Races	0	15	11	13	12
1025	99	0	45	105	74	24	Male	Hispanic	Multiple Races	0	15	11	13	12
1026	22	4	17	1	0	26	Male	Hispanic	Multiple Races	0	7	24	11	4
1026	86	0	22	2	92	26	Male	Hispanic	Multiple Races	0	7	24	11	4
1026	72	9	21	3	142	26	Male	Hispanic	Multiple Races	0	7	24	11	4
1026	99	0	33	4	68	26	Male	Hispanic	Multiple Races	0	7	24	11	4
1026	37	15	19	5	120	26	Male	Hispanic	Multiple Races	0	7	24	11	4
1026	100	11	12	6	1121	26	Male	Hispanic	Multiple Races	0	7	24	11	4
1026	82	2	28	7	146	26	Male	Hispanic	Multiple Races	0	7	24	11	4
1026	28	12	12	8	201	26	Male	Hispanic	Multiple Races	0	7	24	11	4
1026	12	0	24	9	181	26	Male	Hispanic	Multiple Races	0	7	24	11	4
1026	84	4	32	10	151	26	Male	Hispanic	Multiple Races	0	7	24	11	4
1026	83	7	31	11	749	26	Male	Hispanic	Multiple Races	0	7	24	11	4
1026	33	16	10	12	100	26	Male	Hispanic	Multiple Races	0	7	24	11	4
1026	33	5	13	13	87	26	Male	Hispanic	Multiple Races	0	7	24	11	4
1026	98	0	33	14	173	26	Male	Hispanic	Multiple Races	0	7	24	11	4
1026	93	5	14	15	116	26	Male	Hispanic	Multiple Races	0	7	24	11	4
1026	50	7	12	16	883	26	Male	Hispanic	Multiple Races	0	7	24	11	4
1026	34	15	14	17	87	26	Male	Hispanic	Multiple Races	0	7	24	11	4
1026				18		26	Male	Hispanic	Multiple Races	0	7	24	11	4
1026	70	5	32	19		26	Male	Hispanic	Multiple Races	0	7	24	11	4
1026	69	8	11	20	85	26	Male	Hispanic	Multiple Races	0	7	24	11	4
1026	50	13	19	21	1105	26	Male	Hispanic	Multiple Races	0	7	24	11	4
1026				22		26	Male	Hispanic	Multiple Races	0	7	24	11	4
1026	95	22	19	23		26	Male	Hispanic	Multiple Races	0	7	24	11	4
1026	73	13	29	24	63	26	Male	Hispanic	Multiple Races	0	7	24	11	4
1026				25		26	Male	Hispanic	Multiple Races	0	7	24	11	4
1026				26		26	Male	Hispanic	Multiple Races	0	7	24	11	4
1026	8	58	-11	27		26	Male	Hispanic	Multiple Races	0	7	24	11	4
1026	83	12	11	28	175	26	Male	Hispanic	Multiple Races	0	7	24	11	4
1026				29		26	Male	Hispanic	Multiple Races	0	7	24	11	4
1026	98	10	29	30		26	Male	Hispanic	Multiple Races	0	7	24	11	4
1026	90	9	21	31	1020	26	Male	Hispanic	Multiple Races	0	7	24	11	4
1026	100	0	28	32	72	26	Male	Hispanic	Multiple Races	0	7	24	11	4
1026	65	6	26	33	146	26	Male	Hispanic	Multiple Races	0	7	24	11	4
1026	96	10	4	34	256	26	Male	Hispanic	Multiple Races	0	7	24	11	4
1026				35		26	Male	Hispanic	Multiple Races	0	7	24	11	4
1026	41	14	8	36		26	Male	Hispanic	Multiple Races	0	7	24	11	4
1026	65	14	24	37	223	26	Male	Hispanic	Multiple Races	0	7	24	11	4
1026				38		26	Male	Hispanic	Multiple Races	0	7	24	11	4
1026	78	0	31	39		26	Male	Hispanic	Multiple Races	0	7	24	11	4
1026	31	15	0	40	155	26	Male	Hispanic	Multiple Races	0	7	24	11	4
1026	30	45	-10	41	653	26	Male	Hispanic	Multiple Races	0	7	24	11	4
1026	86	14	15	42	164	26	Male	Hispanic	Multiple Races	0	7	24	11	4
1026				43		26	Male	Hispanic	Multiple Races	0	7	24	11	4
1026	39	27	16	44		26	Male	Hispanic	Multiple Races	0	7	24	11	4
1026	80	3	25	45	92	26	Male	Hispanic	Multiple Races	0	7	24	11	4
1026				46		26	Male	Hispanic	Multiple Races	0	7	24	11	4
1026	79	17	29	47		26	Male	Hispanic	Multiple Races	0	7	24	11	4
1026	89	12	36	48	173	26	Male	Hispanic	Multiple Races	0	7	24	11	4
1026	100	13	49	49	229	26	Male	Hispanic	Multiple Races	0	7	24	11	4
1026	76	4	15	50	103	26	Male	Hispanic	Multiple Races	0	7	24	11	4
1026	80	29	25	51	769	26	Male	Hispanic	Multiple Races	0	7	24	11	4
1026	38	66	18	52	166	26	Male	Hispanic	Multiple Races	0	7	24	11	4
1026	83	50	29	53	118	26	Male	Hispanic	Multiple Races	0	7	24	11	4
1026	80	76	0	54	253	26	Male	Hispanic	Multiple Races	0	7	24	11	4
1026	86	6	31	55	162	26	Male	Hispanic	Multiple Races	0	7	24	11	4
1026	22	9	15	56	765	26	Male	Hispanic	Multiple Races	0	7	24	11	4
1026	85	17	24	57	109	26	Male	Hispanic	Multiple Races	0	7	24	11	4
1026	89	11	30	58	251	26	Male	Hispanic	Multiple Races	0	7	24	11	4
1026	85	13	27	59	173	26	Male	Hispanic	Multiple Races	0	7	24	11	4
1026	80	9	29	60	131	26	Male	Hispanic	Multiple Races	0	7	24	11	4
1026	72	9	27	61	644	26	Male	Hispanic	Multiple Races	0	7	24	11	4
1026	36	13	13	62	282	26	Male	Hispanic	Multiple Races	0	7	24	11	4
1026	32	9	21	63	138	26	Male	Hispanic	Multiple Races	0	7	24	11	4
1026				64		26	Male	Hispanic	Multiple Races	0	7	24	11	4
1026	80	9	33	65		26	Male	Hispanic	Multiple Races	0	7	24	11	4
1026	40	18	33	66	859	26	Male	Hispanic	Multiple Races	0	7	24	11	4
1026				67		26	Male	Hispanic	Multiple Races	0	7	24	11	4
1026				68		26	Male	Hispanic	Multiple Races	0	7	24	11	4
1026	94	15	19	69		26	Male	Hispanic	Multiple Races	0	7	24	11	4
1026				70		26	Male	Hispanic	Multiple Races	0	7	24	11	4
1026	76	17	10	71		26	Male	Hispanic	Multiple Races	0	7	24	11	4
1026				72		26	Male	Hispanic	Multiple Races	0	7	24	11	4
1026				73		26	Male	Hispanic	Multiple Races	0	7	24	11	4
1026	85	6	20	74		26	Male	Hispanic	Multiple Races	0	7	24	11	4
1026	27	9	27	75	159	26	Male	Hispanic	Multiple Races	0	7	24	11	4
1026				76		26	Male	Hispanic	Multiple Races	0	7	24	11	4
1026				77		26	Male	Hispanic	Multiple Races	0	7	24	11	4
1026				78		26	Male	Hispanic	Multiple Races	0	7	24	11	4
1026	31	16	23	79		26	Male	Hispanic	Multiple Races	0	7	24	11	4
1026	76	0	19	80	83	26	Male	Hispanic	Multiple Races	0	7	24	11	4
1026	75	14	18	81	996	26	Male	Hispanic	Multiple Races	0	7	24	11	4
1026	74	35	32	82	28	26	Male	Hispanic	Multiple Races	0	7	24	11	4
1026	91	14	19	83	382	26	Male	Hispanic	Multiple Races	0	7	24	11	4
1026				84		26	Male	Hispanic	Multiple Races	0	7	24	11	4
1026	68	12	28	85		26	Male	Hispanic	Multiple Races	0	7	24	11	4
1026	76	6	35	86	627	26	Male	Hispanic	Multiple Races	0	7	24	11	4
1026				87		26	Male	Hispanic	Multiple Races	0	7	24	11	4
1026				88		26	Male	Hispanic	Multiple Races	0	7	24	11	4
1026	36	7	35	89		26	Male	Hispanic	Multiple Races	0	7	24	11	4
1026	3	8	45	90	205	26	Male	Hispanic	Multiple Races	0	7	24	11	4
1026				91		26	Male	Hispanic	Multiple Races	0	7	24	11	4
1026	85	8	27	92		26	Male	Hispanic	Multiple Races	0	7	24	11	4
1026	91	6	40	93	87	26	Male	Hispanic	Multiple Races	0	7	24	11	4
1026	100	3	31	94	264	26	Male	Hispanic	Multiple Races	0	7	24	11	4
1026				95		26	Male	Hispanic	Multiple Races	0	7	24	11	4
1026				96		26	Male	Hispanic	Multiple Races	0	7	24	11	4
1026				97		26	Male	Hispanic	Multiple Races	0	7	24	11	4
1026				98		26	Male	Hispanic	Multiple Races	0	7	24	11	4
1026	65	0	43	99		26	Male	Hispanic	Multiple Races	0	7	24	11	4
1026	100	6	30	100	116	26	Male	Hispanic	Multiple Races	0	7	24	11	4
1026				101		26	Male	Hispanic	Multiple Races	0	7	24	11	4
1026	73	15	0	102		26	Male	Hispanic	Multiple Races	0	7	24	11	4
1026	76	18	20	103	133	26	Male	Hispanic	Multiple Races	0	7	24	11	4
1026				104		26	Male	Hispanic	Multiple Races	0	7	24	11	4
1026				105		26	Male	Hispanic	Multiple Races	0	7	24	11	4
1027	50	8	48	1	0	20	Male	Non-hispanic	White	0	10	17	21	16
1027	42	5	46	2	253	20	Male	Non-hispanic	White	0	10	17	21	16
1027	79	5	43	3	100	20	Male	Non-hispanic	White	0	10	17	21	16
1027	25	4	46	4	61	20	Male	Non-hispanic	White	0	10	17	21	16
1027	26	27	-11	5	352	20	Male	Non-hispanic	White	0	10	17	21	16
1027	90	8	40	6	723	20	Male	Non-hispanic	White	0	10	17	21	16
1027	86	5	40	7	70	20	Male	Non-hispanic	White	0	10	17	21	16
1027				8		20	Male	Non-hispanic	White	0	10	17	21	16
1027	82	50	-26	9		20	Male	Non-hispanic	White	0	10	17	21	16
1027				10		20	Male	Non-hispanic	White	0	10	17	21	16
1027	50	7	31	11		20	Male	Non-hispanic	White	0	10	17	21	16
1027	65	3	41	12	135	20	Male	Non-hispanic	White	0	10	17	21	16
1027	87	6	49	13	149	20	Male	Non-hispanic	White	0	10	17	21	16
1027	89	6	50	14	63	20	Male	Non-hispanic	White	0	10	17	21	16
1027	91	1	48	15	100	20	Male	Non-hispanic	White	0	10	17	21	16
1027	6	3	40	16	981	20	Male	Non-hispanic	White	0	10	17	21	16
1027	68	10	44	17	293	20	Male	Non-hispanic	White	0	10	17	21	16
1027	65	22	35	18	168	20	Male	Non-hispanic	White	0	10	17	21	16
1027	50	27	28	19	173	20	Male	Non-hispanic	White	0	10	17	21	16
1027	50	7	35	20	175	20	Male	Non-hispanic	White	0	10	17	21	16
1027	23	34	-15	21	642	20	Male	Non-hispanic	White	0	10	17	21	16
1027	85	6	41	22	146	20	Male	Non-hispanic	White	0	10	17	21	16
1027	94	9	41	23	155	20	Male	Non-hispanic	White	0	10	17	21	16
1027	85	7	0	24	144	20	Male	Non-hispanic	White	0	10	17	21	16
1027	68	9	41	25	63	20	Male	Non-hispanic	White	0	10	17	21	16
1027	77	9	-15	26	1040	20	Male	Non-hispanic	White	0	10	17	21	16
1027				27		20	Male	Non-hispanic	White	0	10	17	21	16
1027	75	70	-39	28		20	Male	Non-hispanic	White	0	10	17	21	16
1027	88	10	37	29	238	20	Male	Non-hispanic	White	0	10	17	21	16
1027	34	74	-17	30	177	20	Male	Non-hispanic	White	0	10	17	21	16
1027				31		20	Male	Non-hispanic	White	0	10	17	21	16
1027	91	3	46	32		20	Male	Non-hispanic	White	0	10	17	21	16
1027	99	0	43	33	227	20	Male	Non-hispanic	White	0	10	17	21	16
1027	88	4	40	34	146	20	Male	Non-hispanic	White	0	10	17	21	16
1027	24	57	9	35	118	20	Male	Non-hispanic	White	0	10	17	21	16
1027	62	9	34	36	690	20	Male	Non-hispanic	White	0	10	17	21	16
1027	64	13	29	37	138	20	Male	Non-hispanic	White	0	10	17	21	16
1027	59	13	43	38	140	20	Male	Non-hispanic	White	0	10	17	21	16
1027	65	3	22	39	345	20	Male	Non-hispanic	White	0	10	17	21	16
1027	90	9	42	40	181	20	Male	Non-hispanic	White	0	10	17	21	16
1027	72	12	34	41	581	20	Male	Non-hispanic	White	0	10	17	21	16
1027	38	11	48	42	162	20	Male	Non-hispanic	White	0	10	17	21	16
1027	33	10	26	43	37	20	Male	Non-hispanic	White	0	10	17	21	16
1027				44		20	Male	Non-hispanic	White	0	10	17	21	16
1027	12	11	25	45		20	Male	Non-hispanic	White	0	10	17	21	16
1027	87	76	-10	46	994	20	Male	Non-hispanic	White	0	10	17	21	16
1027	77	58	43	47	186	20	Male	Non-hispanic	White	0	10	17	21	16
1027	83	12	36	48	168	20	Male	Non-hispanic	White	0	10	17	21	16
1027	39	50	-13	49	212	20	Male	Non-hispanic	White	0	10	17	21	16
1027	39	50	-17	50	76	20	Male	Non-hispanic	White	0	10	17	21	16
1027				51		20	Male	Non-hispanic	White	0	10	17	21	16
1027	72	74	-20	52		20	Male	Non-hispanic	White	0	10	17	21	16
1027				53		20	Male	Non-hispanic	White	0	10	17	21	16
1027	74	30	37	54		20	Male	Non-hispanic	White	0	10	17	21	16
1027	40	40	33	55	135	20	Male	Non-hispanic	White	0	10	17	21	16
1027				56		20	Male	Non-hispanic	White	0	10	17	21	16
1027	80	32	30	57		20	Male	Non-hispanic	White	0	10	17	21	16
1027	78	15	36	58	33	20	Male	Non-hispanic	White	0	10	17	21	16
1027	87	18	35	59	74	20	Male	Non-hispanic	White	0	10	17	21	16
1027				60		20	Male	Non-hispanic	White	0	10	17	21	16
1027	43	31	39	61		20	Male	Non-hispanic	White	0	10	17	21	16
1027	84	9	40	62	144	20	Male	Non-hispanic	White	0	10	17	21	16
1027	90	7	41	63	138	20	Male	Non-hispanic	White	0	10	17	21	16
1027	94	0	50	64	186	20	Male	Non-hispanic	White	0	10	17	21	16
1027	42	12	47	65	227	20	Male	Non-hispanic	White	0	10	17	21	16
1027				66		20	Male	Non-hispanic	White	0	10	17	21	16
1027	50	44	20	67		20	Male	Non-hispanic	White	0	10	17	21	16
1027	40	35	-4	68	173	20	Male	Non-hispanic	White	0	10	17	21	16
1027				69		20	Male	Non-hispanic	White	0	10	17	21	16
1027				70		20	Male	Non-hispanic	White	0	10	17	21	16
1027	75	23	37	71		20	Male	Non-hispanic	White	0	10	17	21	16
1027	43	27	35	72	164	20	Male	Non-hispanic	White	0	10	17	21	16
1027	74	12	48	73	79	20	Male	Non-hispanic	White	0	10	17	21	16
1027				74		20	Male	Non-hispanic	White	0	10	17	21	16
1027	91	9	36	75		20	Male	Non-hispanic	White	0	10	17	21	16
1027	21	60	-18	76	878	20	Male	Non-hispanic	White	0	10	17	21	16
1027	69	72	-24	77	173	20	Male	Non-hispanic	White	0	10	17	21	16
1027	42	60	0	78	105	20	Male	Non-hispanic	White	0	10	17	21	16
1027	30	74	-12	79	120	20	Male	Non-hispanic	White	0	10	17	21	16
1027	50	63	-12	80	258	20	Male	Non-hispanic	White	0	10	17	21	16
1027	40	50	-10	81	697	20	Male	Non-hispanic	White	0	10	17	21	16
1027	40	64	-6	82	264	20	Male	Non-hispanic	White	0	10	17	21	16
1027	66	69	-10	83	59	20	Male	Non-hispanic	White	0	10	17	21	16
1027	62	15	3	84	116	20	Male	Non-hispanic	White	0	10	17	21	16
1027	65	69	-6	85	177	20	Male	Non-hispanic	White	0	10	17	21	16
1027	41	68	-2	86	946	20	Male	Non-hispanic	White	0	10	17	21	16
1027	62	63	-17	87	74	20	Male	Non-hispanic	White	0	10	17	21	16
1027	70	40	14	88	214	20	Male	Non-hispanic	White	0	10	17	21	16
1027	59	39	10	89	116	20	Male	Non-hispanic	White	0	10	17	21	16
1027	57	37	3	90	216	20	Male	Non-hispanic	White	0	10	17	21	16
1027	73	22	28	91	703	20	Male	Non-hispanic	White	0	10	17	21	16
1027	85	16	33	92	133	20	Male	Non-hispanic	White	0	10	17	21	16
1027				93		20	Male	Non-hispanic	White	0	10	17	21	16
1027	83	16	38	94		20	Male	Non-hispanic	White	0	10	17	21	16
1027	78	18	-32	95	218	20	Male	Non-hispanic	White	0	10	17	21	16
1027	99	23	-23	96	653	20	Male	Non-hispanic	White	0	10	17	21	16
1027	67	66	-11	97	52	20	Male	Non-hispanic	White	0	10	17	21	16
1027				98		20	Male	Non-hispanic	White	0	10	17	21	16
1027	85	81	-17	99		20	Male	Non-hispanic	White	0	10	17	21	16
1027	11	17	25	100	142	20	Male	Non-hispanic	White	0	10	17	21	16
1027	89	6	44	101	1092	20	Male	Non-hispanic	White	0	10	17	21	16
1027	94	7	44	102	107	20	Male	Non-hispanic	White	0	10	17	21	16
1027	18	11	31	103	175	20	Male	Non-hispanic	White	0	10	17	21	16
1027	89	15	41	104	177	20	Male	Non-hispanic	White	0	10	17	21	16
1027	86	1	50	105	184	20	Male	Non-hispanic	White	0	10	17	21	16
1028	35	50	30	1	0	20	Male	Non-hispanic	Asian	0	5	16	8	8
1028	70	0	20	2	90	20	Male	Non-hispanic	Asian	0	5	16	8	8
1028	40	3	50	3	153	20	Male	Non-hispanic	Asian	0	5	16	8	8
1028	30	0	-10	4	332	20	Male	Non-hispanic	Asian	0	5	16	8	8
1028				5		20	Male	Non-hispanic	Asian	0	5	16	8	8
1028	20	20	30	6		20	Male	Non-hispanic	Asian	0	5	16	8	8
1028	60	0	30	7	111	20	Male	Non-hispanic	Asian	0	5	16	8	8
1028				8		20	Male	Non-hispanic	Asian	0	5	16	8	8
1028	82	56	13	9		20	Male	Non-hispanic	Asian	0	5	16	8	8
1028	80	45	-40	10	74	20	Male	Non-hispanic	Asian	0	5	16	8	8
1028	81	0	10	11	1070	20	Male	Non-hispanic	Asian	0	5	16	8	8
1028	75	0	20	12	138	20	Male	Non-hispanic	Asian	0	5	16	8	8
1028	75	63	-10	13	267	20	Male	Non-hispanic	Asian	0	5	16	8	8
1028	80	25	-20	14	92	20	Male	Non-hispanic	Asian	0	5	16	8	8
1028	80	5	30	15	214	20	Male	Non-hispanic	Asian	0	5	16	8	8
1028	77	100	-10	16	725	20	Male	Non-hispanic	Asian	0	5	16	8	8
1028	35	75	-20	17	57	20	Male	Non-hispanic	Asian	0	5	16	8	8
1028	33	60	1	18	197	20	Male	Non-hispanic	Asian	0	5	16	8	8
1028	63	34	-33	19	273	20	Male	Non-hispanic	Asian	0	5	16	8	8
1028	63	76	0	20	70	20	Male	Non-hispanic	Asian	0	5	16	8	8
1028	50	19	14	21	760	20	Male	Non-hispanic	Asian	0	5	16	8	8
1028	74	24	18	22	232	20	Male	Non-hispanic	Asian	0	5	16	8	8
1028	74	16	0	23	203	20	Male	Non-hispanic	Asian	0	5	16	8	8
1028	74	10	29	24	216	20	Male	Non-hispanic	Asian	0	5	16	8	8
1028	75	73	-27	25	129	20	Male	Non-hispanic	Asian	0	5	16	8	8
1028	64	63	-20	26	778	20	Male	Non-hispanic	Asian	0	5	16	8	8
1028	28	25	21	27	194	20	Male	Non-hispanic	Asian	0	5	16	8	8
1028	50	24	17	28	125	20	Male	Non-hispanic	Asian	0	5	16	8	8
1028	48	14	10	29	133	20	Male	Non-hispanic	Asian	0	5	16	8	8
1028	30	24	16	30	122	20	Male	Non-hispanic	Asian	0	5	16	8	8
1028				31		20	Male	Non-hispanic	Asian	0	5	16	8	8
1028	11	28	19	32		20	Male	Non-hispanic	Asian	0	5	16	8	8
1028	100	10	35	33	155	20	Male	Non-hispanic	Asian	0	5	16	8	8
1028				34		20	Male	Non-hispanic	Asian	0	5	16	8	8
1028	40	70	30	35		20	Male	Non-hispanic	Asian	0	5	16	8	8
1028	44	6	10	36	675	20	Male	Non-hispanic	Asian	0	5	16	8	8
1028	76	14	0	37	103	20	Male	Non-hispanic	Asian	0	5	16	8	8
1028	40	20	20	38	59	20	Male	Non-hispanic	Asian	0	5	16	8	8
1028	70	9	31	39	70	20	Male	Non-hispanic	Asian	0	5	16	8	8
1028				40		20	Male	Non-hispanic	Asian	0	5	16	8	8
1028				41		20	Male	Non-hispanic	Asian	0	5	16	8	8
1028	100	27	24	42		20	Male	Non-hispanic	Asian	0	5	16	8	8
1028	35	10	0	43	151	20	Male	Non-hispanic	Asian	0	5	16	8	8
1028	78	19	22	44	227	20	Male	Non-hispanic	Asian	0	5	16	8	8
1028	55	11	20	45	70	20	Male	Non-hispanic	Asian	0	5	16	8	8
1028	50	18	-17	46	758	20	Male	Non-hispanic	Asian	0	5	16	8	8
1028	70	0	-21	47	68	20	Male	Non-hispanic	Asian	0	5	16	8	8
1028	47	69	-31	48	240	20	Male	Non-hispanic	Asian	0	5	16	8	8
1028	70	20	-20	49	138	20	Male	Non-hispanic	Asian	0	5	16	8	8
1028	27	81	-22	50	212	20	Male	Non-hispanic	Asian	0	5	16	8	8
1028	28	50	-21	51	834	20	Male	Non-hispanic	Asian	0	5	16	8	8
1028				52		20	Male	Non-hispanic	Asian	0	5	16	8	8
1028	80	20	-20	53		20	Male	Non-hispanic	Asian	0	5	16	8	8
1028	92	14	40	54	39	20	Male	Non-hispanic	Asian	0	5	16	8	8
1028	33	65	-15	55	94	20	Male	Non-hispanic	Asian	0	5	16	8	8
1028	20	50	21	56	955	20	Male	Non-hispanic	Asian	0	5	16	8	8
1028	70	13	19	57	63	20	Male	Non-hispanic	Asian	0	5	16	8	8
1028	82	32	-41	58	295	20	Male	Non-hispanic	Asian	0	5	16	8	8
1028	50	72	-48	59	50	20	Male	Non-hispanic	Asian	0	5	16	8	8
1028	35	70	-26	60	44	20	Male	Non-hispanic	Asian	0	5	16	8	8
1028	50	21	25	61	926	20	Male	Non-hispanic	Asian	0	5	16	8	8
1028	83	15	17	62	94	20	Male	Non-hispanic	Asian	0	5	16	8	8
1028	99	0	38	63	173	20	Male	Non-hispanic	Asian	0	5	16	8	8
1028	83	19	37	64	212	20	Male	Non-hispanic	Asian	0	5	16	8	8
1028	21	7	28	65	59	20	Male	Non-hispanic	Asian	0	5	16	8	8
1028	72	50	-1	66	876	20	Male	Non-hispanic	Asian	0	5	16	8	8
1028	33	22	21	67	87	20	Male	Non-hispanic	Asian	0	5	16	8	8
1028	95	26	-16	68	291	20	Male	Non-hispanic	Asian	0	5	16	8	8
1028	78	20	-17	69	94	20	Male	Non-hispanic	Asian	0	5	16	8	8
1028	72	20	-46	70	199	20	Male	Non-hispanic	Asian	0	5	16	8	8
1028	10	50	-12	71	802	20	Male	Non-hispanic	Asian	0	5	16	8	8
1028	17	17	17	72	197	20	Male	Non-hispanic	Asian	0	5	16	8	8
1028	64	23	-8	73	140	20	Male	Non-hispanic	Asian	0	5	16	8	8
1028	94	0	25	74	109	20	Male	Non-hispanic	Asian	0	5	16	8	8
1028	86	13	27	75	232	20	Male	Non-hispanic	Asian	0	5	16	8	8
1028	71	26	25	76	734	20	Male	Non-hispanic	Asian	0	5	16	8	8
1028				77		20	Male	Non-hispanic	Asian	0	5	16	8	8
1028	72	66	-25	78		20	Male	Non-hispanic	Asian	0	5	16	8	8
1028	73	20	-17	79	190	20	Male	Non-hispanic	Asian	0	5	16	8	8
1028	71	19	26	80	151	20	Male	Non-hispanic	Asian	0	5	16	8	8
1028	20	26	16	81	751	20	Male	Non-hispanic	Asian	0	5	16	8	8
1028	80	38	33	82	205	20	Male	Non-hispanic	Asian	0	5	16	8	8
1028				83		20	Male	Non-hispanic	Asian	0	5	16	8	8
1028				84		20	Male	Non-hispanic	Asian	0	5	16	8	8
1028				85		20	Male	Non-hispanic	Asian	0	5	16	8	8
1028	76	19	17	86		20	Male	Non-hispanic	Asian	0	5	16	8	8
1028	18	78	29	87	260	20	Male	Non-hispanic	Asian	0	5	16	8	8
1028	32	30	24	88	159	20	Male	Non-hispanic	Asian	0	5	16	8	8
1028	82	63	-20	89	179	20	Male	Non-hispanic	Asian	0	5	16	8	8
1028				90		20	Male	Non-hispanic	Asian	0	5	16	8	8
1028				91		20	Male	Non-hispanic	Asian	0	5	16	8	8
1028				92		20	Male	Non-hispanic	Asian	0	5	16	8	8
1028	30	26	-12	93		20	Male	Non-hispanic	Asian	0	5	16	8	8
1028	14	22	-18	94	371	20	Male	Non-hispanic	Asian	0	5	16	8	8
1028	27	74	-45	95	133	20	Male	Non-hispanic	Asian	0	5	16	8	8
1028	30	30	-23	96	638	20	Male	Non-hispanic	Asian	0	5	16	8	8
1028	24	19	20	97	159	20	Male	Non-hispanic	Asian	0	5	16	8	8
1028				98		20	Male	Non-hispanic	Asian	0	5	16	8	8
1028	83	27	30	99		20	Male	Non-hispanic	Asian	0	5	16	8	8
1028				100		20	Male	Non-hispanic	Asian	0	5	16	8	8
1028	29	11	25	101		20	Male	Non-hispanic	Asian	0	5	16	8	8
1028	69	9	12	102	164	20	Male	Non-hispanic	Asian	0	5	16	8	8
1028	15	25	19	103	205	20	Male	Non-hispanic	Asian	0	5	16	8	8
1028				104		20	Male	Non-hispanic	Asian	0	5	16	8	8
1028	30	25	-27	105		20	Male	Non-hispanic	Asian	0	5	16	8	8
1029	1	73	-30	1	0	24	Male	Non-hispanic	Asian	0	35	1	15	51
1029				2		24	Male	Non-hispanic	Asian	0	35	1	15	51
1029				3		24	Male	Non-hispanic	Asian	0	35	1	15	51
1029	23	77	-28	4		24	Male	Non-hispanic	Asian	0	35	1	15	51
1029	20	75	-28	5	87	24	Male	Non-hispanic	Asian	0	35	1	15	51
1029	16	60	-33	6	1059	24	Male	Non-hispanic	Asian	0	35	1	15	51
1029				7		24	Male	Non-hispanic	Asian	0	35	1	15	51
1029	31	50	0	8		24	Male	Non-hispanic	Asian	0	35	1	15	51
1029	24	50	0	9	151	24	Male	Non-hispanic	Asian	0	35	1	15	51
1029				10		24	Male	Non-hispanic	Asian	0	35	1	15	51
1029				11		24	Male	Non-hispanic	Asian	0	35	1	15	51
1029	44	41	0	12		24	Male	Non-hispanic	Asian	0	35	1	15	51
1029	35	50	0	13	33	24	Male	Non-hispanic	Asian	0	35	1	15	51
1029	50	50	0	14	225	24	Male	Non-hispanic	Asian	0	35	1	15	51
1029				15		24	Male	Non-hispanic	Asian	0	35	1	15	51
1029	70	26	17	16		24	Male	Non-hispanic	Asian	0	35	1	15	51
1029	61	38	22	17	105	24	Male	Non-hispanic	Asian	0	35	1	15	51
1029				18		24	Male	Non-hispanic	Asian	0	35	1	15	51
1029	12	69	-20	19		24	Male	Non-hispanic	Asian	0	35	1	15	51
1029				20		24	Male	Non-hispanic	Asian	0	35	1	15	51
1029	1	60	-16	21		24	Male	Non-hispanic	Asian	0	35	1	15	51
1029	0	99	-50	22	92	24	Male	Non-hispanic	Asian	0	35	1	15	51
1029	25	90	-50	23	109	24	Male	Non-hispanic	Asian	0	35	1	15	51
1029	4	96	-47	24	288	24	Male	Non-hispanic	Asian	0	35	1	15	51
1029				25		24	Male	Non-hispanic	Asian	0	35	1	15	51
1029	22	77	-22	26		24	Male	Non-hispanic	Asian	0	35	1	15	51
1029	36	93	-50	27	122	24	Male	Non-hispanic	Asian	0	35	1	15	51
1029	80	100	-50	28	59	24	Male	Non-hispanic	Asian	0	35	1	15	51
1029	32	71	-24	29	201	24	Male	Non-hispanic	Asian	0	35	1	15	51
1029				30		24	Male	Non-hispanic	Asian	0	35	1	15	51
1029	0	65	-39	31		24	Male	Non-hispanic	Asian	0	35	1	15	51
1029	16	81	-9	32	205	24	Male	Non-hispanic	Asian	0	35	1	15	51
1029				33		24	Male	Non-hispanic	Asian	0	35	1	15	51
1029	50	50	0	34		24	Male	Non-hispanic	Asian	0	35	1	15	51
1029	50	50	0	35	190	24	Male	Non-hispanic	Asian	0	35	1	15	51
1029	63	43	9	36	837	24	Male	Non-hispanic	Asian	0	35	1	15	51
1029	50	50	0	37	133	24	Male	Non-hispanic	Asian	0	35	1	15	51
1029				38		24	Male	Non-hispanic	Asian	0	35	1	15	51
1029	50	50	0	39		24	Male	Non-hispanic	Asian	0	35	1	15	51
1029	74	99	-48	40	155	24	Male	Non-hispanic	Asian	0	35	1	15	51
1029	6	75	-31	41	824	24	Male	Non-hispanic	Asian	0	35	1	15	51
1029				42		24	Male	Non-hispanic	Asian	0	35	1	15	51
1029				43		24	Male	Non-hispanic	Asian	0	35	1	15	51
1029				44		24	Male	Non-hispanic	Asian	0	35	1	15	51
1029				45		24	Male	Non-hispanic	Asian	0	35	1	15	51
1029				46		24	Male	Non-hispanic	Asian	0	35	1	15	51
1029	67	79	-48	47		24	Male	Non-hispanic	Asian	0	35	1	15	51
1029	50	50	0	48	319	24	Male	Non-hispanic	Asian	0	35	1	15	51
1029				49		24	Male	Non-hispanic	Asian	0	35	1	15	51
1029	37	74	-50	50		24	Male	Non-hispanic	Asian	0	35	1	15	51
1029	0	97	-49	51	819	24	Male	Non-hispanic	Asian	0	35	1	15	51
1029	12	86	-43	52	151	24	Male	Non-hispanic	Asian	0	35	1	15	51
1029	50	50	0	53	159	24	Male	Non-hispanic	Asian	0	35	1	15	51
1029	38	69	-26	54	190	24	Male	Non-hispanic	Asian	0	35	1	15	51
1029	4	95	-50	55	94	24	Male	Non-hispanic	Asian	0	35	1	15	51
1029				56		24	Male	Non-hispanic	Asian	0	35	1	15	51
1029	68	100	-48	57		24	Male	Non-hispanic	Asian	0	35	1	15	51
1029				58		24	Male	Non-hispanic	Asian	0	35	1	15	51
1029				59		24	Male	Non-hispanic	Asian	0	35	1	15	51
1029	50	50	0	60		24	Male	Non-hispanic	Asian	0	35	1	15	51
1029	50	50	0	61	824	24	Male	Non-hispanic	Asian	0	35	1	15	51
1029	12	87	-38	62	133	24	Male	Non-hispanic	Asian	0	35	1	15	51
1029	50	50	0	63	87	24	Male	Non-hispanic	Asian	0	35	1	15	51
1029	50	50	0	64	223	24	Male	Non-hispanic	Asian	0	35	1	15	51
1029	50	50	0	65	135	24	Male	Non-hispanic	Asian	0	35	1	15	51
1029	50	50	0	66	854	24	Male	Non-hispanic	Asian	0	35	1	15	51
1029	50	50	0	67	157	24	Male	Non-hispanic	Asian	0	35	1	15	51
1029	50	50	0	68	144	24	Male	Non-hispanic	Asian	0	35	1	15	51
1029				69		24	Male	Non-hispanic	Asian	0	35	1	15	51
1029	50	50	0	70		24	Male	Non-hispanic	Asian	0	35	1	15	51
1029	50	50	0	71	767	24	Male	Non-hispanic	Asian	0	35	1	15	51
1029	50	50	0	72	227	24	Male	Non-hispanic	Asian	0	35	1	15	51
1029	11	81	-50	73	151	24	Male	Non-hispanic	Asian	0	35	1	15	51
1029				74		24	Male	Non-hispanic	Asian	0	35	1	15	51
1029				75		24	Male	Non-hispanic	Asian	0	35	1	15	51
1029	50	50	0	76		24	Male	Non-hispanic	Asian	0	35	1	15	51
1029				77		24	Male	Non-hispanic	Asian	0	35	1	15	51
1029	68	35	22	78		24	Male	Non-hispanic	Asian	0	35	1	15	51
1029	50	50	0	79	164	24	Male	Non-hispanic	Asian	0	35	1	15	51
1029	50	50	0	80	122	24	Male	Non-hispanic	Asian	0	35	1	15	51
1029	50	50	0	81	754	24	Male	Non-hispanic	Asian	0	35	1	15	51
1029	50	50	0	82	149	24	Male	Non-hispanic	Asian	0	35	1	15	51
1029				83		24	Male	Non-hispanic	Asian	0	35	1	15	51
1029				84		24	Male	Non-hispanic	Asian	0	35	1	15	51
1029	77	8	14	85		24	Male	Non-hispanic	Asian	0	35	1	15	51
1029				86		24	Male	Non-hispanic	Asian	0	35	1	15	51
1029	64	95	-50	87		24	Male	Non-hispanic	Asian	0	35	1	15	51
1029				88		24	Male	Non-hispanic	Asian	0	35	1	15	51
1029	50	50	0	89		24	Male	Non-hispanic	Asian	0	35	1	15	51
1029				90		24	Male	Non-hispanic	Asian	0	35	1	15	51
1029				91		24	Male	Non-hispanic	Asian	0	35	1	15	51
1029	50	50	0	92		24	Male	Non-hispanic	Asian	0	35	1	15	51
1029				93		24	Male	Non-hispanic	Asian	0	35	1	15	51
1029				94		24	Male	Non-hispanic	Asian	0	35	1	15	51
1029	50	50	0	95		24	Male	Non-hispanic	Asian	0	35	1	15	51
1029				96		24	Male	Non-hispanic	Asian	0	35	1	15	51
1029				97		24	Male	Non-hispanic	Asian	0	35	1	15	51
1029				98		24	Male	Non-hispanic	Asian	0	35	1	15	51
1029	50	50	0	99		24	Male	Non-hispanic	Asian	0	35	1	15	51
1029	50	50	0	100	144	24	Male	Non-hispanic	Asian	0	35	1	15	51
1029				101		24	Male	Non-hispanic	Asian	0	35	1	15	51
1029	50	50	0	102		24	Male	Non-hispanic	Asian	0	35	1	15	51
1029				103		24	Male	Non-hispanic	Asian	0	35	1	15	51
1029				104		24	Male	Non-hispanic	Asian	0	35	1	15	51
1029				105		24	Male	Non-hispanic	Asian	0	35	1	15	51
1030	69	0	26	1	0	24	Male	Hispanic	White	0	7	26	4	10
1030	78	0	31	2	55	24	Male	Hispanic	White	0	7	26	4	10
1030	80	0	33	3	277	24	Male	Hispanic	White	0	7	26	4	10
1030	29	15	29	4	208	24	Male	Hispanic	White	0	7	26	4	10
1030	17	15	15	5	133	24	Male	Hispanic	White	0	7	26	4	10
1030	21	16	25	6	706	24	Male	Hispanic	White	0	7	26	4	10
1030	75	0	23	7	177	24	Male	Hispanic	White	0	7	26	4	10
1030	34	9	26	8	140	24	Male	Hispanic	White	0	7	26	4	10
1030	30	10	21	9	170	24	Male	Hispanic	White	0	7	26	4	10
1030	21	13	20	10	151	24	Male	Hispanic	White	0	7	26	4	10
1030	78	0	29	11	850	24	Male	Hispanic	White	0	7	26	4	10
1030	62	13	14	12	173	24	Male	Hispanic	White	0	7	26	4	10
1030	78	0	21	13	170	24	Male	Hispanic	White	0	7	26	4	10
1030	74	0	23	14	68	24	Male	Hispanic	White	0	7	26	4	10
1030	34	12	10	15	90	24	Male	Hispanic	White	0	7	26	4	10
1030	65	8	18	16	946	24	Male	Hispanic	White	0	7	26	4	10
1030	69	25	17	17	98	24	Male	Hispanic	White	0	7	26	4	10
1030	73	19	16	18	127	24	Male	Hispanic	White	0	7	26	4	10
1030	38	60	-9	19	256	24	Male	Hispanic	White	0	7	26	4	10
1030	38	30	13	20	142	24	Male	Hispanic	White	0	7	26	4	10
1030	35	56	-14	21	804	24	Male	Hispanic	White	0	7	26	4	10
1030	60	36	-7	22	197	24	Male	Hispanic	White	0	7	26	4	10
1030	64	38	13	23	85	24	Male	Hispanic	White	0	7	26	4	10
1030	34	21	14	24	42	24	Male	Hispanic	White	0	7	26	4	10
1030	60	12	14	25	142	24	Male	Hispanic	White	0	7	26	4	10
1030	70	17	22	26	852	24	Male	Hispanic	White	0	7	26	4	10
1030	73	24	18	27	280	24	Male	Hispanic	White	0	7	26	4	10
1030	71	16	20	28	74	24	Male	Hispanic	White	0	7	26	4	10
1030	62	15	22	29	122	24	Male	Hispanic	White	0	7	26	4	10
1030	33	30	15	30	371	24	Male	Hispanic	White	0	7	26	4	10
1030				31		24	Male	Hispanic	White	0	7	26	4	10
1030	71	18	10	32		24	Male	Hispanic	White	0	7	26	4	10
1030	36	63	-18	33	127	24	Male	Hispanic	White	0	7	26	4	10
1030	32	64	-11	34	214	24	Male	Hispanic	White	0	7	26	4	10
1030	40	63	-8	35	181	24	Male	Hispanic	White	0	7	26	4	10
1030	64	37	6	36	800	24	Male	Hispanic	White	0	7	26	4	10
1030	68	27	13	37	122	24	Male	Hispanic	White	0	7	26	4	10
1030	67	15	27	38	125	24	Male	Hispanic	White	0	7	26	4	10
1030	69	27	22	39	100	24	Male	Hispanic	White	0	7	26	4	10
1030	63	20	17	40	293	24	Male	Hispanic	White	0	7	26	4	10
1030				41		24	Male	Hispanic	White	0	7	26	4	10
1030	74	33	15	42		24	Male	Hispanic	White	0	7	26	4	10
1030	68	25	13	43	33	24	Male	Hispanic	White	0	7	26	4	10
1030	66	28	17	44	295	24	Male	Hispanic	White	0	7	26	4	10
1030	60	20	14	45	168	24	Male	Hispanic	White	0	7	26	4	10
1030				46		24	Male	Hispanic	White	0	7	26	4	10
1030	70	23	21	47		24	Male	Hispanic	White	0	7	26	4	10
1030	68	24	25	48	304	24	Male	Hispanic	White	0	7	26	4	10
1030	66	24	25	49	57	24	Male	Hispanic	White	0	7	26	4	10
1030	36	25	10	50	210	24	Male	Hispanic	White	0	7	26	4	10
1030	79	13	16	51	725	24	Male	Hispanic	White	0	7	26	4	10
1030	75	20	17	52	194	24	Male	Hispanic	White	0	7	26	4	10
1030	68	30	23	53	66	24	Male	Hispanic	White	0	7	26	4	10
1030	74	14	21	54	159	24	Male	Hispanic	White	0	7	26	4	10
1030	31	22	21	55	105	24	Male	Hispanic	White	0	7	26	4	10
1030	66	18	16	56	931	24	Male	Hispanic	White	0	7	26	4	10
1030				57		24	Male	Hispanic	White	0	7	26	4	10
1030	72	24	20	58		24	Male	Hispanic	White	0	7	26	4	10
1030	76	22	24	59	13	24	Male	Hispanic	White	0	7	26	4	10
1030	67	28	14	60	426	24	Male	Hispanic	White	0	7	26	4	10
1030	42	17	23	61	727	24	Male	Hispanic	White	0	7	26	4	10
1030	77	34	21	62	245	24	Male	Hispanic	White	0	7	26	4	10
1030	67	17	21	63	173	24	Male	Hispanic	White	0	7	26	4	10
1030	65	14	19	64	170	24	Male	Hispanic	White	0	7	26	4	10
1030	33	28	17	65	179	24	Male	Hispanic	White	0	7	26	4	10
1030				66		24	Male	Hispanic	White	0	7	26	4	10
1030	74	11	23	67		24	Male	Hispanic	White	0	7	26	4	10
1030	82	13	31	68	118	24	Male	Hispanic	White	0	7	26	4	10
1030	71	17	19	69	164	24	Male	Hispanic	White	0	7	26	4	10
1030	58	19	19	70	304	24	Male	Hispanic	White	0	7	26	4	10
1030	68	20	34	71	793	24	Male	Hispanic	White	0	7	26	4	10
1030	74	18	21	72	96	24	Male	Hispanic	White	0	7	26	4	10
1030	75	12	17	73	199	24	Male	Hispanic	White	0	7	26	4	10
1030	73	21	20	74	83	24	Male	Hispanic	White	0	7	26	4	10
1030	79	79	25	75	262	24	Male	Hispanic	White	0	7	26	4	10
1030	89	3	32	76	679	24	Male	Hispanic	White	0	7	26	4	10
1030	77	19	26	77	212	24	Male	Hispanic	White	0	7	26	4	10
1030	71	17	27	78	85	24	Male	Hispanic	White	0	7	26	4	10
1030	33	20	27	79	245	24	Male	Hispanic	White	0	7	26	4	10
1030	84	16	32	80	96	24	Male	Hispanic	White	0	7	26	4	10
1030				81		24	Male	Hispanic	White	0	7	26	4	10
1030				82		24	Male	Hispanic	White	0	7	26	4	10
1030	68	15	23	83		24	Male	Hispanic	White	0	7	26	4	10
1030	84	9	31	84	188	24	Male	Hispanic	White	0	7	26	4	10
1030	70	15	26	85	240	24	Male	Hispanic	White	0	7	26	4	10
1030				86		24	Male	Hispanic	White	0	7	26	4	10
1030	73	20	23	87		24	Male	Hispanic	White	0	7	26	4	10
1030	78	10	28	88	107	24	Male	Hispanic	White	0	7	26	4	10
1030	75	15	23	89	135	24	Male	Hispanic	White	0	7	26	4	10
1030	82	11	30	90	199	24	Male	Hispanic	White	0	7	26	4	10
1030				91		24	Male	Hispanic	White	0	7	26	4	10
1030	76	8	21	92		24	Male	Hispanic	White	0	7	26	4	10
1030	81	20	28	93	135	24	Male	Hispanic	White	0	7	26	4	10
1030	71	16	21	94	44	24	Male	Hispanic	White	0	7	26	4	10
1030	74	15	28	95	232	24	Male	Hispanic	White	0	7	26	4	10
1030				96		24	Male	Hispanic	White	0	7	26	4	10
1030	36	58	-14	97		24	Male	Hispanic	White	0	7	26	4	10
1030	38	64	-9	98	13	24	Male	Hispanic	White	0	7	26	4	10
1030	55	56	3	99	186	24	Male	Hispanic	White	0	7	26	4	10
1030				100		24	Male	Hispanic	White	0	7	26	4	10
1030	70	20	21	101		24	Male	Hispanic	White	0	7	26	4	10
1030	68	24	26	102	79	24	Male	Hispanic	White	0	7	26	4	10
1030	70	15	22	103	208	24	Male	Hispanic	White	0	7	26	4	10
1030	75	13	23	104	142	24	Male	Hispanic	White	0	7	26	4	10
1030	40	19	26	105	291	24	Male	Hispanic	White	0	7	26	4	10
1031						23	Male	Non-hispanic	Asian	0	7	19	13	
1032	30	20	0	1	0	22	Female	Non-hispanic	White	0	8	25	25	19
1032	50	6	42	2	105	22	Female	Non-hispanic	White	0	8	25	25	19
1032	82	50	43	3	68	22	Female	Non-hispanic	White	0	8	25	25	19
1032				4		22	Female	Non-hispanic	White	0	8	25	25	19
1032	94	20	38	5		22	Female	Non-hispanic	White	0	8	25	25	19
1032	0	50	0	6	880	22	Female	Non-hispanic	White	0	8	25	25	19
1032				7		22	Female	Non-hispanic	White	0	8	25	25	19
1032	100	13	50	8		22	Female	Non-hispanic	White	0	8	25	25	19
1032	92	50	0	9	66	22	Female	Non-hispanic	White	0	8	25	25	19
1032	78	60	0	10	347	22	Female	Non-hispanic	White	0	8	25	25	19
1032	3	50	0	11	620	22	Female	Non-hispanic	White	0	8	25	25	19
1032	92	22	49	12	323	22	Female	Non-hispanic	White	0	8	25	25	19
1032	50	6	32	13	153	22	Female	Non-hispanic	White	0	8	25	25	19
1032				14		22	Female	Non-hispanic	White	0	8	25	25	19
1032	50	18	22	15		22	Female	Non-hispanic	White	0	8	25	25	19
1032	76	7	0	16	601	22	Female	Non-hispanic	White	0	8	25	25	19
1032	97	20	34	17	341	22	Female	Non-hispanic	White	0	8	25	25	19
1032				18		22	Female	Non-hispanic	White	0	8	25	25	19
1032	99	3	25	19		22	Female	Non-hispanic	White	0	8	25	25	19
1032	87	39	0	20	140	22	Female	Non-hispanic	White	0	8	25	25	19
1032	25	50	0	21	769	22	Female	Non-hispanic	White	0	8	25	25	19
1032	47	51	-3	22	125	22	Female	Non-hispanic	White	0	8	25	25	19
1032	50	50	-11	23	197	22	Female	Non-hispanic	White	0	8	25	25	19
1032	89	36	46	24	223	22	Female	Non-hispanic	White	0	8	25	25	19
1032	65	50	11	25	79	22	Female	Non-hispanic	White	0	8	25	25	19
1032	78	50	0	26	979	22	Female	Non-hispanic	White	0	8	25	25	19
1032	70	50	0	27	79	22	Female	Non-hispanic	White	0	8	25	25	19
1032				28		22	Female	Non-hispanic	White	0	8	25	25	19
1032	39	70	-19	29		22	Female	Non-hispanic	White	0	8	25	25	19
1032	50	69	-17	30	127	22	Female	Non-hispanic	White	0	8	25	25	19
1032	83	50	-13	31	944	22	Female	Non-hispanic	White	0	8	25	25	19
1032				32		22	Female	Non-hispanic	White	0	8	25	25	19
1032	84	27	28	33		22	Female	Non-hispanic	White	0	8	25	25	19
1032	94	64	17	34	157	22	Female	Non-hispanic	White	0	8	25	25	19
1032	97	50	0	35	133	22	Female	Non-hispanic	White	0	8	25	25	19
1032	28	0	18	36	791	22	Female	Non-hispanic	White	0	8	25	25	19
1032	70	50	46	37	153	22	Female	Non-hispanic	White	0	8	25	25	19
1032	35	23	7	38	194	22	Female	Non-hispanic	White	0	8	25	25	19
1032	94	0	23	39	175	22	Female	Non-hispanic	White	0	8	25	25	19
1032	50	50	0	40	186	22	Female	Non-hispanic	White	0	8	25	25	19
1032	67	0	50	41	653	22	Female	Non-hispanic	White	0	8	25	25	19
1032	100	9	47	42	190	22	Female	Non-hispanic	White	0	8	25	25	19
1032	76	10	21	43	197	22	Female	Non-hispanic	White	0	8	25	25	19
1032				44		22	Female	Non-hispanic	White	0	8	25	25	19
1032	54	0	48	45		22	Female	Non-hispanic	White	0	8	25	25	19
1032	2	1	0	46	712	22	Female	Non-hispanic	White	0	8	25	25	19
1032				47		22	Female	Non-hispanic	White	0	8	25	25	19
1032	94	0	47	48		22	Female	Non-hispanic	White	0	8	25	25	19
1032	100	3	50	49	260	22	Female	Non-hispanic	White	0	8	25	25	19
1032				50		22	Female	Non-hispanic	White	0	8	25	25	19
1032				51		22	Female	Non-hispanic	White	0	8	25	25	19
1032	86	67	26	52		22	Female	Non-hispanic	White	0	8	25	25	19
1032	75	68	6	53	188	22	Female	Non-hispanic	White	0	8	25	25	19
1032	89	30	33	54	164	22	Female	Non-hispanic	White	0	8	25	25	19
1032	99	1	50	55	170	22	Female	Non-hispanic	White	0	8	25	25	19
1032	97	0	50	56	861	22	Female	Non-hispanic	White	0	8	25	25	19
1032	80	3	39	57	92	22	Female	Non-hispanic	White	0	8	25	25	19
1032				58		22	Female	Non-hispanic	White	0	8	25	25	19
1032	99	50	43	59		22	Female	Non-hispanic	White	0	8	25	25	19
1032	0	48	-12	60	197	22	Female	Non-hispanic	White	0	8	25	25	19
1032	97	72	24	61	727	22	Female	Non-hispanic	White	0	8	25	25	19
1032	99	9	30	62	308	22	Female	Non-hispanic	White	0	8	25	25	19
1032	96	4	47	63	85	22	Female	Non-hispanic	White	0	8	25	25	19
1032	100	36	18	64	125	22	Female	Non-hispanic	White	0	8	25	25	19
1032	81	7	47	65	105	22	Female	Non-hispanic	White	0	8	25	25	19
1032	2	63	-14	66	952	22	Female	Non-hispanic	White	0	8	25	25	19
1032	24	72	-32	67	100	22	Female	Non-hispanic	White	0	8	25	25	19
1032	96	7	49	68	140	22	Female	Non-hispanic	White	0	8	25	25	19
1032				69		22	Female	Non-hispanic	White	0	8	25	25	19
1032	17	28	13	70		22	Female	Non-hispanic	White	0	8	25	25	19
1032				71		22	Female	Non-hispanic	White	0	8	25	25	19
1032	86	7	45	72		22	Female	Non-hispanic	White	0	8	25	25	19
1032	67	4	47	73	170	22	Female	Non-hispanic	White	0	8	25	25	19
1032	96	5	48	74	135	22	Female	Non-hispanic	White	0	8	25	25	19
1032	50	73	-33	75	214	22	Female	Non-hispanic	White	0	8	25	25	19
1032				76		22	Female	Non-hispanic	White	0	8	25	25	19
1032	31	50	0	77		22	Female	Non-hispanic	White	0	8	25	25	19
1032				78		22	Female	Non-hispanic	White	0	8	25	25	19
1032				79		22	Female	Non-hispanic	White	0	8	25	25	19
1032	79	0	0	80		22	Female	Non-hispanic	White	0	8	25	25	19
1032				81		22	Female	Non-hispanic	White	0	8	25	25	19
1032	94	2	43	82		22	Female	Non-hispanic	White	0	8	25	25	19
1032				83		22	Female	Non-hispanic	White	0	8	25	25	19
1032				84		22	Female	Non-hispanic	White	0	8	25	25	19
1032	50	71	9	85		22	Female	Non-hispanic	White	0	8	25	25	19
1032	85	73	-22	86	791	22	Female	Non-hispanic	White	0	8	25	25	19
1032	76	50	0	87	159	22	Female	Non-hispanic	White	0	8	25	25	19
1032	78	22	34	88	181	22	Female	Non-hispanic	White	0	8	25	25	19
1032	67	6	16	89	155	22	Female	Non-hispanic	White	0	8	25	25	19
1032	74	43	18	90	74	22	Female	Non-hispanic	White	0	8	25	25	19
1032	61	29	16	91	843	22	Female	Non-hispanic	White	0	8	25	25	19
1032				92		22	Female	Non-hispanic	White	0	8	25	25	19
1032	98	3	50	93		22	Female	Non-hispanic	White	0	8	25	25	19
1032	87	0	48	94	94	22	Female	Non-hispanic	White	0	8	25	25	19
1032	0	50	22	95	354	22	Female	Non-hispanic	White	0	8	25	25	19
1032	50	12	46	96	767	22	Female	Non-hispanic	White	0	8	25	25	19
1032	78	0	48	97	48	22	Female	Non-hispanic	White	0	8	25	25	19
1032	100	14	49	98	94	22	Female	Non-hispanic	White	0	8	25	25	19
1032				99		22	Female	Non-hispanic	White	0	8	25	25	19
1032	32	5	49	100		22	Female	Non-hispanic	White	0	8	25	25	19
1032	0	50	0	101	679	22	Female	Non-hispanic	White	0	8	25	25	19
1032	23	50	0	102	83	22	Female	Non-hispanic	White	0	8	25	25	19
1032	26	29	0	103	186	22	Female	Non-hispanic	White	0	8	25	25	19
1032				104		22	Female	Non-hispanic	White	0	8	25	25	19
1032	31	27	0	105		22	Female	Non-hispanic	White	0	8	25	25	19
1033	72	10	13	1	0	22	Female	Non-hispanic	Asian	0	8	20	10	12
1033	54	9	9	2	63	22	Female	Non-hispanic	Asian	0	8	20	10	12
1033	62	7	16	3	267	22	Female	Non-hispanic	Asian	0	8	20	10	12
1033	39	12	15	4	168	22	Female	Non-hispanic	Asian	0	8	20	10	12
1033	1	3	20	5	125	22	Female	Non-hispanic	Asian	0	8	20	10	12
1033	80	7	13	6	719	22	Female	Non-hispanic	Asian	0	8	20	10	12
1033	65	56	19	7	288	22	Female	Non-hispanic	Asian	0	8	20	10	12
1033	23	51	7	8	135	22	Female	Non-hispanic	Asian	0	8	20	10	12
1033	39	14	17	9	175	22	Female	Non-hispanic	Asian	0	8	20	10	12
1033	4	8	16	10	192	22	Female	Non-hispanic	Asian	0	8	20	10	12
1033	54	8	24	11	605	22	Female	Non-hispanic	Asian	0	8	20	10	12
1033	65	50	17	12	92	22	Female	Non-hispanic	Asian	0	8	20	10	12
1033	7	9	17	13	339	22	Female	Non-hispanic	Asian	0	8	20	10	12
1033	29	59	13	14	116	22	Female	Non-hispanic	Asian	0	8	20	10	12
1033	24	26	5	15	72	22	Female	Non-hispanic	Asian	0	8	20	10	12
1033	20	53	10	16	907	22	Female	Non-hispanic	Asian	0	8	20	10	12
1033	36	66	16	17	107	22	Female	Non-hispanic	Asian	0	8	20	10	12
1033	63	24	15	18	107	22	Female	Non-hispanic	Asian	0	8	20	10	12
1033	27	68	8	19	310	22	Female	Non-hispanic	Asian	0	8	20	10	12
1033	35	31	12	20	68	22	Female	Non-hispanic	Asian	0	8	20	10	12
1033	22	60	7	21	885	22	Female	Non-hispanic	Asian	0	8	20	10	12
1033	27	75	18	22	177	22	Female	Non-hispanic	Asian	0	8	20	10	12
1033				23		22	Female	Non-hispanic	Asian	0	8	20	10	12
1033	34	40	24	24		22	Female	Non-hispanic	Asian	0	8	20	10	12
1033	18	68	6	25	50	22	Female	Non-hispanic	Asian	0	8	20	10	12
1033	25	69	4	26	887	22	Female	Non-hispanic	Asian	0	8	20	10	12
1033	32	38	11	27	262	22	Female	Non-hispanic	Asian	0	8	20	10	12
1033	50	48	16	28	133	22	Female	Non-hispanic	Asian	0	8	20	10	12
1033	60	41	16	29	138	22	Female	Non-hispanic	Asian	0	8	20	10	12
1033	22	61	3	30	81	22	Female	Non-hispanic	Asian	0	8	20	10	12
1033	27	76	14	31	793	22	Female	Non-hispanic	Asian	0	8	20	10	12
1033	20	80	3	32	149	22	Female	Non-hispanic	Asian	0	8	20	10	12
1033	12	84	-8	33	107	22	Female	Non-hispanic	Asian	0	8	20	10	12
1033	14	82	7	34	282	22	Female	Non-hispanic	Asian	0	8	20	10	12
1033	11	82	4	35	253	22	Female	Non-hispanic	Asian	0	8	20	10	12
1033	28	94	-3	36	793	22	Female	Non-hispanic	Asian	0	8	20	10	12
1033	30	65	4	37	177	22	Female	Non-hispanic	Asian	0	8	20	10	12
1033				38		22	Female	Non-hispanic	Asian	0	8	20	10	12
1033	30	71	4	39		22	Female	Non-hispanic	Asian	0	8	20	10	12
1033	3	75	1	40	295	22	Female	Non-hispanic	Asian	0	8	20	10	12
1033	18	71	6	41	734	22	Female	Non-hispanic	Asian	0	8	20	10	12
1033	18	71	-2	42	306	22	Female	Non-hispanic	Asian	0	8	20	10	12
1033				43		22	Female	Non-hispanic	Asian	0	8	20	10	12
1033	34	68	9	44		22	Female	Non-hispanic	Asian	0	8	20	10	12
1033	59	40	7	45	144	22	Female	Non-hispanic	Asian	0	8	20	10	12
1033				46		22	Female	Non-hispanic	Asian	0	8	20	10	12
1033	44	67	-1	47		22	Female	Non-hispanic	Asian	0	8	20	10	12
1033	41	66	-8	48	245	22	Female	Non-hispanic	Asian	0	8	20	10	12
1033				49		22	Female	Non-hispanic	Asian	0	8	20	10	12
1033	39	67	10	50		22	Female	Non-hispanic	Asian	0	8	20	10	12
1033	33	73	10	51	714	22	Female	Non-hispanic	Asian	0	8	20	10	12
1033				52		22	Female	Non-hispanic	Asian	0	8	20	10	12
1033				53		22	Female	Non-hispanic	Asian	0	8	20	10	12
1033	58	39	10	54		22	Female	Non-hispanic	Asian	0	8	20	10	12
1033				55		22	Female	Non-hispanic	Asian	0	8	20	10	12
1033	63	41	6	56		22	Female	Non-hispanic	Asian	0	8	20	10	12
1033	40	38	8	57	315	22	Female	Non-hispanic	Asian	0	8	20	10	12
1033				58		22	Female	Non-hispanic	Asian	0	8	20	10	12
1033	15	87	-31	59		22	Female	Non-hispanic	Asian	0	8	20	10	12
1033	23	82	-17	60	79	22	Female	Non-hispanic	Asian	0	8	20	10	12
1033				61		22	Female	Non-hispanic	Asian	0	8	20	10	12
1033	31	72	-8	62		22	Female	Non-hispanic	Asian	0	8	20	10	12
1033	39	46	8	63	107	22	Female	Non-hispanic	Asian	0	8	20	10	12
1033	31	36	19	64	328	22	Female	Non-hispanic	Asian	0	8	20	10	12
1033	12	22	10	65	155	22	Female	Non-hispanic	Asian	0	8	20	10	12
1033	8	75	-17	66	666	22	Female	Non-hispanic	Asian	0	8	20	10	12
1033	60	35	8	67	92	22	Female	Non-hispanic	Asian	0	8	20	10	12
1033	13	32	7	68	170	22	Female	Non-hispanic	Asian	0	8	20	10	12
1033				69		22	Female	Non-hispanic	Asian	0	8	20	10	12
1033	30	72	18	70		22	Female	Non-hispanic	Asian	0	8	20	10	12
1033	13	63	-11	71	1042	22	Female	Non-hispanic	Asian	0	8	20	10	12
1033				72		22	Female	Non-hispanic	Asian	0	8	20	10	12
1033	60	35	11	73		22	Female	Non-hispanic	Asian	0	8	20	10	12
1033	34	35	9	74	149	22	Female	Non-hispanic	Asian	0	8	20	10	12
1033	35	30	12	75	175	22	Female	Non-hispanic	Asian	0	8	20	10	12
1033	52	34	5	76	717	22	Female	Non-hispanic	Asian	0	8	20	10	12
1033	68	33	17	77	208	22	Female	Non-hispanic	Asian	0	8	20	10	12
1033	78	31	25	78	146	22	Female	Non-hispanic	Asian	0	8	20	10	12
1033	67	35	10	79	100	22	Female	Non-hispanic	Asian	0	8	20	10	12
1033				80		22	Female	Non-hispanic	Asian	0	8	20	10	12
1033	36	32	4	81		22	Female	Non-hispanic	Asian	0	8	20	10	12
1033	79	25	23	82	264	22	Female	Non-hispanic	Asian	0	8	20	10	12
1033				83		22	Female	Non-hispanic	Asian	0	8	20	10	12
1033	66	33	12	84		22	Female	Non-hispanic	Asian	0	8	20	10	12
1033	32	30	10	85	37	22	Female	Non-hispanic	Asian	0	8	20	10	12
1033	31	65	13	86	727	22	Female	Non-hispanic	Asian	0	8	20	10	12
1033	15	25	5	87	301	22	Female	Non-hispanic	Asian	0	8	20	10	12
1033				88		22	Female	Non-hispanic	Asian	0	8	20	10	12
1033				89		22	Female	Non-hispanic	Asian	0	8	20	10	12
1033				90		22	Female	Non-hispanic	Asian	0	8	20	10	12
1033				91		22	Female	Non-hispanic	Asian	0	8	20	10	12
1033				92		22	Female	Non-hispanic	Asian	0	8	20	10	12
1033	19	32	14	93		22	Female	Non-hispanic	Asian	0	8	20	10	12
1033	25	84	-27	94	310	22	Female	Non-hispanic	Asian	0	8	20	10	12
1033	8	69	6	95	125	22	Female	Non-hispanic	Asian	0	8	20	10	12
1033	28	61	-8	96	800	22	Female	Non-hispanic	Asian	0	8	20	10	12
1033	17	44	11	97	131	22	Female	Non-hispanic	Asian	0	8	20	10	12
1033	42	40	12	98	218	22	Female	Non-hispanic	Asian	0	8	20	10	12
1033				99		22	Female	Non-hispanic	Asian	0	8	20	10	12
1033	12	55	1	100		22	Female	Non-hispanic	Asian	0	8	20	10	12
1033				101		22	Female	Non-hispanic	Asian	0	8	20	10	12
1033	32	55	-6	102		22	Female	Non-hispanic	Asian	0	8	20	10	12
1033				103		22	Female	Non-hispanic	Asian	0	8	20	10	12
1033				104		22	Female	Non-hispanic	Asian	0	8	20	10	12
1033	21	58	6	105		22	Female	Non-hispanic	Asian	0	8	20	10	12
1034	85	18	34	1	0	25	Male	Hispanic	White	0	15	17	16	6
1034	98	3	44	2	107	25	Male	Hispanic	White	0	15	17	16	6
1034	92	20	30	3	260	25	Male	Hispanic	White	0	15	17	16	6
1034	65	26	31	4	105	25	Male	Hispanic	White	0	15	17	16	6
1034	100	8	38	5	264	25	Male	Hispanic	White	0	15	17	16	6
1034	85	12	15	6	754	25	Male	Hispanic	White	0	15	17	16	6
1034	74	19	43	7	177	25	Male	Hispanic	White	0	15	17	16	6
1034	11	24	17	8	133	25	Male	Hispanic	White	0	15	17	16	6
1034	89	19	32	9	157	25	Male	Hispanic	White	0	15	17	16	6
1034	93	14	29	10	192	25	Male	Hispanic	White	0	15	17	16	6
1034				11		25	Male	Hispanic	White	0	15	17	16	6
1034				12		25	Male	Hispanic	White	0	15	17	16	6
1034				13		25	Male	Hispanic	White	0	15	17	16	6
1034				14		25	Male	Hispanic	White	0	15	17	16	6
1034				15		25	Male	Hispanic	White	0	15	17	16	6
1034				16		25	Male	Hispanic	White	0	15	17	16	6
1034	47	32	18	17		25	Male	Hispanic	White	0	15	17	16	6
1034	75	27	13	18	146	25	Male	Hispanic	White	0	15	17	16	6
1034	65	26	20	19	133	25	Male	Hispanic	White	0	15	17	16	6
1034	24	35	17	20	203	25	Male	Hispanic	White	0	15	17	16	6
1034	79	12	40	21	732	25	Male	Hispanic	White	0	15	17	16	6
1034	64	20	24	22	59	25	Male	Hispanic	White	0	15	17	16	6
1034	69	26	25	23	319	25	Male	Hispanic	White	0	15	17	16	6
1034	71	22	29	24	46	25	Male	Hispanic	White	0	15	17	16	6
1034	73	25	22	25	52	25	Male	Hispanic	White	0	15	17	16	6
1034	62	29	18	26	845	25	Male	Hispanic	White	0	15	17	16	6
1034	70	12	35	27	114	25	Male	Hispanic	White	0	15	17	16	6
1034	45	18	34	28	122	25	Male	Hispanic	White	0	15	17	16	6
1034	35	71	15	29	140	25	Male	Hispanic	White	0	15	17	16	6
1034	65	35	15	30	253	25	Male	Hispanic	White	0	15	17	16	6
1034	79	13	32	31	915	25	Male	Hispanic	White	0	15	17	16	6
1034	89	12	31	32	61	25	Male	Hispanic	White	0	15	17	16	6
1034	93	0	34	33	354	25	Male	Hispanic	White	0	15	17	16	6
1034				34		25	Male	Hispanic	White	0	15	17	16	6
1034	18	48	8	35		25	Male	Hispanic	White	0	15	17	16	6
1034	88	20	20	36	609	25	Male	Hispanic	White	0	15	17	16	6
1034	88	13	29	37	181	25	Male	Hispanic	White	0	15	17	16	6
1034	90	14	31	38	76	25	Male	Hispanic	White	0	15	17	16	6
1034	89	22	26	39	129	25	Male	Hispanic	White	0	15	17	16	6
1034	85	16	30	40	153	25	Male	Hispanic	White	0	15	17	16	6
1034	93	16	40	41	1029	25	Male	Hispanic	White	0	15	17	16	6
1034	86	4	38	42	175	25	Male	Hispanic	White	0	15	17	16	6
1034	82	11	33	43	173	25	Male	Hispanic	White	0	15	17	16	6
1034	100	12	43	44	170	25	Male	Hispanic	White	0	15	17	16	6
1034	94	0	50	45	131	25	Male	Hispanic	White	0	15	17	16	6
1034	24	13	35	46	690	25	Male	Hispanic	White	0	15	17	16	6
1034				47		25	Male	Hispanic	White	0	15	17	16	6
1034	64	34	19	48		25	Male	Hispanic	White	0	15	17	16	6
1034	62	17	39	49	131	25	Male	Hispanic	White	0	15	17	16	6
1034	33	27	10	50	151	25	Male	Hispanic	White	0	15	17	16	6
1034	63	69	10	51	773	25	Male	Hispanic	White	0	15	17	16	6
1034	67	66	-3	52	225	25	Male	Hispanic	White	0	15	17	16	6
1034	68	60	16	53	177	25	Male	Hispanic	White	0	15	17	16	6
1034	71	31	19	54	118	25	Male	Hispanic	White	0	15	17	16	6
1034	33	60	-14	55	210	25	Male	Hispanic	White	0	15	17	16	6
1034	72	69	-13	56	723	25	Male	Hispanic	White	0	15	17	16	6
1034	61	64	12	57	199	25	Male	Hispanic	White	0	15	17	16	6
1034	68	38	20	58	74	25	Male	Hispanic	White	0	15	17	16	6
1034	68	20	31	59	273	25	Male	Hispanic	White	0	15	17	16	6
1034	0	36	-3	60	177	25	Male	Hispanic	White	0	15	17	16	6
1034	68	63	-5	61	760	25	Male	Hispanic	White	0	15	17	16	6
1034	62	46	22	62	105	25	Male	Hispanic	White	0	15	17	16	6
1034	55	52	0	63	229	25	Male	Hispanic	White	0	15	17	16	6
1034	80	42	15	64	90	25	Male	Hispanic	White	0	15	17	16	6
1034	50	53	-1	65	190	25	Male	Hispanic	White	0	15	17	16	6
1034	64	25	26	66	813	25	Male	Hispanic	White	0	15	17	16	6
1034	71	43	0	67	168	25	Male	Hispanic	White	0	15	17	16	6
1034	67	39	13	68	175	25	Male	Hispanic	White	0	15	17	16	6
1034	74	26	22	69	63	25	Male	Hispanic	White	0	15	17	16	6
1034	62	46	3	70	103	25	Male	Hispanic	White	0	15	17	16	6
1034				71		25	Male	Hispanic	White	0	15	17	16	6
1034	79	18	29	72		25	Male	Hispanic	White	0	15	17	16	6
1034	67	30	31	73	55	25	Male	Hispanic	White	0	15	17	16	6
1034	71	39	20	74	304	25	Male	Hispanic	White	0	15	17	16	6
1034	43	39	17	75	170	25	Male	Hispanic	White	0	15	17	16	6
1034	68	37	27	76	638	25	Male	Hispanic	White	0	15	17	16	6
1034	79	17	25	77	129	25	Male	Hispanic	White	0	15	17	16	6
1034	100	12	24	78	179	25	Male	Hispanic	White	0	15	17	16	6
1034				79		25	Male	Hispanic	White	0	15	17	16	6
1034	66	40	17	80		25	Male	Hispanic	White	0	15	17	16	6
1034	42	43	18	81	738	25	Male	Hispanic	White	0	15	17	16	6
1034	45	30	23	82	72	25	Male	Hispanic	White	0	15	17	16	6
1034				83		25	Male	Hispanic	White	0	15	17	16	6
1034	45	30	16	84		25	Male	Hispanic	White	0	15	17	16	6
1034	45	33	7	85	175	25	Male	Hispanic	White	0	15	17	16	6
1034	69	27	15	86	636	25	Male	Hispanic	White	0	15	17	16	6
1034	63	42	8	87	135	25	Male	Hispanic	White	0	15	17	16	6
1034	67	26	14	88	208	25	Male	Hispanic	White	0	15	17	16	6
1034	67	30	20	89	299	25	Male	Hispanic	White	0	15	17	16	6
1034	56	31	17	90	118	25	Male	Hispanic	White	0	15	17	16	6
1034	67	28	21	91	655	25	Male	Hispanic	White	0	15	17	16	6
1034	75	28	22	92	330	25	Male	Hispanic	White	0	15	17	16	6
1034	74	39	22	93	116	25	Male	Hispanic	White	0	15	17	16	6
1034	76	25	20	94	125	25	Male	Hispanic	White	0	15	17	16	6
1034	28	32	23	95	256	25	Male	Hispanic	White	0	15	17	16	6
1034	71	29	22	96	791	25	Male	Hispanic	White	0	15	17	16	6
1034	67	26	26	97	87	25	Male	Hispanic	White	0	15	17	16	6
1034	71	21	26	98	181	25	Male	Hispanic	White	0	15	17	16	6
1034	83	28	33	99	229	25	Male	Hispanic	White	0	15	17	16	6
1034				100		25	Male	Hispanic	White	0	15	17	16	6
1034				101		25	Male	Hispanic	White	0	15	17	16	6
1034	81	27	22	102		25	Male	Hispanic	White	0	15	17	16	6
1034	79	24	32	103	186	25	Male	Hispanic	White	0	15	17	16	6
1034	71	30	22	104	173	25	Male	Hispanic	White	0	15	17	16	6
1034				105		25	Male	Hispanic	White	0	15	17	16	6
1035	15	10	21	1	0	37	Female	Hispanic	Black or African American	0	16	24	13	20
1035	71	5	35	2	98	37	Female	Hispanic	Black or African American	0	16	24	13	20
1035	85	50	22	3	251	37	Female	Hispanic	Black or African American	0	16	24	13	20
1035	12	14	21	4	94	37	Female	Hispanic	Black or African American	0	16	24	13	20
1035	24	20	18	5	122	37	Female	Hispanic	Black or African American	0	16	24	13	20
1035	29	34	12	6	695	37	Female	Hispanic	Black or African American	0	16	24	13	20
1035	41	62	-9	7	208	37	Female	Hispanic	Black or African American	0	16	24	13	20
1035	54	20	11	8	66	37	Female	Hispanic	Black or African American	0	16	24	13	20
1035				9		37	Female	Hispanic	Black or African American	0	16	24	13	20
1035	46	39	14	10		37	Female	Hispanic	Black or African American	0	16	24	13	20
1035	30	15	19	11	872	37	Female	Hispanic	Black or African American	0	16	24	13	20
1035	58	60	4	12	79	37	Female	Hispanic	Black or African American	0	16	24	13	20
1035	65	22	21	13	90	37	Female	Hispanic	Black or African American	0	16	24	13	20
1035	24	75	-18	14	321	37	Female	Hispanic	Black or African American	0	16	24	13	20
1035				15		37	Female	Hispanic	Black or African American	0	16	24	13	20
1035	22	71	-25	16		37	Female	Hispanic	Black or African American	0	16	24	13	20
1035	25	54	-10	17	116	37	Female	Hispanic	Black or African American	0	16	24	13	20
1035	28	53	-7	18	135	37	Female	Hispanic	Black or African American	0	16	24	13	20
1035	44	40	-12	19	129	37	Female	Hispanic	Black or African American	0	16	24	13	20
1035	36	41	14	20	367	37	Female	Hispanic	Black or African American	0	16	24	13	20
1035	22	67	-28	21	817	37	Female	Hispanic	Black or African American	0	16	24	13	20
1035	34	16	-10	22	120	37	Female	Hispanic	Black or African American	0	16	24	13	20
1035	42	66	16	23	179	37	Female	Hispanic	Black or African American	0	16	24	13	20
1035	22	62	-8	24	168	37	Female	Hispanic	Black or African American	0	16	24	13	20
1035	8	12	-12	25	127	37	Female	Hispanic	Black or African American	0	16	24	13	20
1035	31	67	-19	26	738	37	Female	Hispanic	Black or African American	0	16	24	13	20
1035				27		37	Female	Hispanic	Black or African American	0	16	24	13	20
1035				28		37	Female	Hispanic	Black or African American	0	16	24	13	20
1035	33	70	-33	29		37	Female	Hispanic	Black or African American	0	16	24	13	20
1035	43	40	-10	30	61	37	Female	Hispanic	Black or African American	0	16	24	13	20
1035	45	25	4	31	821	37	Female	Hispanic	Black or African American	0	16	24	13	20
1035	40	65	17	32	146	37	Female	Hispanic	Black or African American	0	16	24	13	20
1035	41	22	-9	33	129	37	Female	Hispanic	Black or African American	0	16	24	13	20
1035	46	45	14	34	66	37	Female	Hispanic	Black or African American	0	16	24	13	20
1035	50	50	-4	35	336	37	Female	Hispanic	Black or African American	0	16	24	13	20
1035	42	70	8	36	806	37	Female	Hispanic	Black or African American	0	16	24	13	20
1035				37		37	Female	Hispanic	Black or African American	0	16	24	13	20
1035				38		37	Female	Hispanic	Black or African American	0	16	24	13	20
1035	60	50	19	39		37	Female	Hispanic	Black or African American	0	16	24	13	20
1035	65	21	16	40	173	37	Female	Hispanic	Black or African American	0	16	24	13	20
1035	32	27	12	41	682	37	Female	Hispanic	Black or African American	0	16	24	13	20
1035	60	6	24	42	151	37	Female	Hispanic	Black or African American	0	16	24	13	20
1035	70	20	20	43	70	37	Female	Hispanic	Black or African American	0	16	24	13	20
1035	72	7	14	44	66	37	Female	Hispanic	Black or African American	0	16	24	13	20
1035	51	17	20	45	170	37	Female	Hispanic	Black or African American	0	16	24	13	20
1035	79	25	31	46	1276	37	Female	Hispanic	Black or African American	0	16	24	13	20
1035	76	0	17	47	131	37	Female	Hispanic	Black or African American	0	16	24	13	20
1035	39	4	27	48	96	37	Female	Hispanic	Black or African American	0	16	24	13	20
1035				49		37	Female	Hispanic	Black or African American	0	16	24	13	20
1035	75	22	30	50		37	Female	Hispanic	Black or African American	0	16	24	13	20
1035	89	13	36	51	959	37	Female	Hispanic	Black or African American	0	16	24	13	20
1035				52		37	Female	Hispanic	Black or African American	0	16	24	13	20
1035	65	7	19	53		37	Female	Hispanic	Black or African American	0	16	24	13	20
1035	67	27	30	54	107	37	Female	Hispanic	Black or African American	0	16	24	13	20
1035	38	4	36	55	120	37	Female	Hispanic	Black or African American	0	16	24	13	20
1035	82	1	20	56	824	37	Female	Hispanic	Black or African American	0	16	24	13	20
1035	62	3	18	57	105	37	Female	Hispanic	Black or African American	0	16	24	13	20
1035	74	22	28	58	170	37	Female	Hispanic	Black or African American	0	16	24	13	20
1035	33	2	21	59	175	37	Female	Hispanic	Black or African American	0	16	24	13	20
1035	70	1	35	60	114	37	Female	Hispanic	Black or African American	0	16	24	13	20
1035	35	3	18	61	837	37	Female	Hispanic	Black or African American	0	16	24	13	20
1035	47	2	19	62	46	37	Female	Hispanic	Black or African American	0	16	24	13	20
1035	71	8	25	63	227	37	Female	Hispanic	Black or African American	0	16	24	13	20
1035	73	1	29	64	103	37	Female	Hispanic	Black or African American	0	16	24	13	20
1035	67	0	33	65	114	37	Female	Hispanic	Black or African American	0	16	24	13	20
1035	34	0	23	66	880	37	Female	Hispanic	Black or African American	0	16	24	13	20
1035	69	5	24	67	216	37	Female	Hispanic	Black or African American	0	16	24	13	20
1035	71	0	21	68	168	37	Female	Hispanic	Black or African American	0	16	24	13	20
1035	13	2	26	69	170	37	Female	Hispanic	Black or African American	0	16	24	13	20
1035	23	7	31	70	190	37	Female	Hispanic	Black or African American	0	16	24	13	20
1035	59	10	20	71	734	37	Female	Hispanic	Black or African American	0	16	24	13	20
1035	79	2	25	72	170	37	Female	Hispanic	Black or African American	0	16	24	13	20
1035				73		37	Female	Hispanic	Black or African American	0	16	24	13	20
1035	63	29	-14	74		37	Female	Hispanic	Black or African American	0	16	24	13	20
1035				75		37	Female	Hispanic	Black or African American	0	16	24	13	20
1035	2	36	9	76		37	Female	Hispanic	Black or African American	0	16	24	13	20
1035	11	20	-19	77	179	37	Female	Hispanic	Black or African American	0	16	24	13	20
1035	35	25	19	78	168	37	Female	Hispanic	Black or African American	0	16	24	13	20
1035	66	19	21	79	212	37	Female	Hispanic	Black or African American	0	16	24	13	20
1035	42	3	14	80	35	37	Female	Hispanic	Black or African American	0	16	24	13	20
1035	47	16	23	81	1003	37	Female	Hispanic	Black or African American	0	16	24	13	20
1035	42	5	28	82	92	37	Female	Hispanic	Black or African American	0	16	24	13	20
1035	68	6	25	83	81	37	Female	Hispanic	Black or African American	0	16	24	13	20
1035	77	4	16	84	76	37	Female	Hispanic	Black or African American	0	16	24	13	20
1035	80	1	33	85	227	37	Female	Hispanic	Black or African American	0	16	24	13	20
1035	62	8	27	86	968	37	Female	Hispanic	Black or African American	0	16	24	13	20
1035	74	3	29	87	127	37	Female	Hispanic	Black or African American	0	16	24	13	20
1035	72	2	24	88	66	37	Female	Hispanic	Black or African American	0	16	24	13	20
1035	68	4	27	89	194	37	Female	Hispanic	Black or African American	0	16	24	13	20
1035	50	5	22	90	153	37	Female	Hispanic	Black or African American	0	16	24	13	20
1035	37	17	32	91	690	37	Female	Hispanic	Black or African American	0	16	24	13	20
1035	77	9	24	92	234	37	Female	Hispanic	Black or African American	0	16	24	13	20
1035	43	5	11	93	164	37	Female	Hispanic	Black or African American	0	16	24	13	20
1035	69	65	17	94	159	37	Female	Hispanic	Black or African American	0	16	24	13	20
1035	65	15	20	95	223	37	Female	Hispanic	Black or African American	0	16	24	13	20
1035	66	18	21	96	692	37	Female	Hispanic	Black or African American	0	16	24	13	20
1035	70	11	18	97	181	37	Female	Hispanic	Black or African American	0	16	24	13	20
1035	39	3	16	98	61	37	Female	Hispanic	Black or African American	0	16	24	13	20
1035	26	38	23	99	162	37	Female	Hispanic	Black or African American	0	16	24	13	20
1035	64	38	25	100	214	37	Female	Hispanic	Black or African American	0	16	24	13	20
1035	36	53	19	101	786	37	Female	Hispanic	Black or African American	0	16	24	13	20
1035	72	4	26	102	59	37	Female	Hispanic	Black or African American	0	16	24	13	20
1035	63	13	20	103	288	37	Female	Hispanic	Black or African American	0	16	24	13	20
1035	61	9	17	104	232	37	Female	Hispanic	Black or African American	0	16	24	13	20
1035	36	0	23	105	83	37	Female	Hispanic	Black or African American	0	16	24	13	20
1036	37	15	18	1	0	24	Male	Non-hispanic	Multiple Races	0	12	25	8	7
1036	50	6	14	2	114	24	Male	Non-hispanic	Multiple Races	0	12	25	8	7
1036	72	6	20	3	116	24	Male	Non-hispanic	Multiple Races	0	12	25	8	7
1036	32	13	20	4	125	24	Male	Non-hispanic	Multiple Races	0	12	25	8	7
1036	93	2	27	5	157	24	Male	Non-hispanic	Multiple Races	0	12	25	8	7
1036				6		24	Male	Non-hispanic	Multiple Races	0	12	25	8	7
1036				7		24	Male	Non-hispanic	Multiple Races	0	12	25	8	7
1036				8		24	Male	Non-hispanic	Multiple Races	0	12	25	8	7
1036	70	16	16	9		24	Male	Non-hispanic	Multiple Races	0	12	25	8	7
1036	71	6	21	10	159	24	Male	Non-hispanic	Multiple Races	0	12	25	8	7
1036	73	2	16	11	856	24	Male	Non-hispanic	Multiple Races	0	12	25	8	7
1036	66	3	28	12	13	24	Male	Non-hispanic	Multiple Races	0	12	25	8	7
1036	50	15	16	13	242	24	Male	Non-hispanic	Multiple Races	0	12	25	8	7
1036				14		24	Male	Non-hispanic	Multiple Races	0	12	25	8	7
1036	45	4	14	15		24	Male	Non-hispanic	Multiple Races	0	12	25	8	7
1036				16		24	Male	Non-hispanic	Multiple Races	0	12	25	8	7
1036				17		24	Male	Non-hispanic	Multiple Races	0	12	25	8	7
1036	54	8	11	18		24	Male	Non-hispanic	Multiple Races	0	12	25	8	7
1036	68	18	20	19	197	24	Male	Non-hispanic	Multiple Races	0	12	25	8	7
1036				20		24	Male	Non-hispanic	Multiple Races	0	12	25	8	7
1036				21		24	Male	Non-hispanic	Multiple Races	0	12	25	8	7
1036				22		24	Male	Non-hispanic	Multiple Races	0	12	25	8	7
1036	34	5	11	23		24	Male	Non-hispanic	Multiple Races	0	12	25	8	7
1036	60	11	15	24	162	24	Male	Non-hispanic	Multiple Races	0	12	25	8	7
1036				25		24	Male	Non-hispanic	Multiple Races	0	12	25	8	7
1036				26		24	Male	Non-hispanic	Multiple Races	0	12	25	8	7
1036	30	15	23	27		24	Male	Non-hispanic	Multiple Races	0	12	25	8	7
1036	32	12	12	28	131	24	Male	Non-hispanic	Multiple Races	0	12	25	8	7
1036	62	14	11	29	92	24	Male	Non-hispanic	Multiple Races	0	12	25	8	7
1036	50	14	-14	30	151	24	Male	Non-hispanic	Multiple Races	0	12	25	8	7
1036	60	11	14	31	896	24	Male	Non-hispanic	Multiple Races	0	12	25	8	7
1036				32		24	Male	Non-hispanic	Multiple Races	0	12	25	8	7
1036	24	20	0	33		24	Male	Non-hispanic	Multiple Races	0	12	25	8	7
1036	48	17	18	34	144	24	Male	Non-hispanic	Multiple Races	0	12	25	8	7
1036	75	10	19	35	103	24	Male	Non-hispanic	Multiple Races	0	12	25	8	7
1036				36		24	Male	Non-hispanic	Multiple Races	0	12	25	8	7
1036	70	17	16	37		24	Male	Non-hispanic	Multiple Races	0	12	25	8	7
1036				38		24	Male	Non-hispanic	Multiple Races	0	12	25	8	7
1036				39		24	Male	Non-hispanic	Multiple Races	0	12	25	8	7
1036	62	12	-15	40		24	Male	Non-hispanic	Multiple Races	0	12	25	8	7
1036				41		24	Male	Non-hispanic	Multiple Races	0	12	25	8	7
1036	30	19	0	42		24	Male	Non-hispanic	Multiple Races	0	12	25	8	7
1036				43		24	Male	Non-hispanic	Multiple Races	0	12	25	8	7
1036	39	9	17	44		24	Male	Non-hispanic	Multiple Races	0	12	25	8	7
1036				45		24	Male	Non-hispanic	Multiple Races	0	12	25	8	7
1036				46		24	Male	Non-hispanic	Multiple Races	0	12	25	8	7
1036				47		24	Male	Non-hispanic	Multiple Races	0	12	25	8	7
1036				48		24	Male	Non-hispanic	Multiple Races	0	12	25	8	7
1036				49		24	Male	Non-hispanic	Multiple Races	0	12	25	8	7
1036				50		24	Male	Non-hispanic	Multiple Races	0	12	25	8	7
1036				51		24	Male	Non-hispanic	Multiple Races	0	12	25	8	7
1036	61	36	-8	52		24	Male	Non-hispanic	Multiple Races	0	12	25	8	7
1036	35	32	-17	53	144	24	Male	Non-hispanic	Multiple Races	0	12	25	8	7
1036	50	35	0	54	149	24	Male	Non-hispanic	Multiple Races	0	12	25	8	7
1036	29	15	0	55	162	24	Male	Non-hispanic	Multiple Races	0	12	25	8	7
1036				56		24	Male	Non-hispanic	Multiple Races	0	12	25	8	7
1036	66	24	12	57		24	Male	Non-hispanic	Multiple Races	0	12	25	8	7
1036	34	15	18	58	85	24	Male	Non-hispanic	Multiple Races	0	12	25	8	7
1036	63	16	16	59	225	24	Male	Non-hispanic	Multiple Races	0	12	25	8	7
1036	71	21	15	60	39	24	Male	Non-hispanic	Multiple Races	0	12	25	8	7
1036	34	23	0	61	907	24	Male	Non-hispanic	Multiple Races	0	12	25	8	7
1036				62		24	Male	Non-hispanic	Multiple Races	0	12	25	8	7
1036	67	20	19	63		24	Male	Non-hispanic	Multiple Races	0	12	25	8	7
1036	60	10	10	64	157	24	Male	Non-hispanic	Multiple Races	0	12	25	8	7
1036	63	11	25	65	155	24	Male	Non-hispanic	Multiple Races	0	12	25	8	7
1036	63	3	27	66	828	24	Male	Non-hispanic	Multiple Races	0	12	25	8	7
1036	36	13	18	67	192	24	Male	Non-hispanic	Multiple Races	0	12	25	8	7
1036				68		24	Male	Non-hispanic	Multiple Races	0	12	25	8	7
1036				69		24	Male	Non-hispanic	Multiple Races	0	12	25	8	7
1036	68	14	14	70		24	Male	Non-hispanic	Multiple Races	0	12	25	8	7
1036	70	11	14	71	839	24	Male	Non-hispanic	Multiple Races	0	12	25	8	7
1036	72	20	17	72	319	24	Male	Non-hispanic	Multiple Races	0	12	25	8	7
1036	70	11	0	73	129	24	Male	Non-hispanic	Multiple Races	0	12	25	8	7
1036	76	15	17	74	48	24	Male	Non-hispanic	Multiple Races	0	12	25	8	7
1036				75		24	Male	Non-hispanic	Multiple Races	0	12	25	8	7
1036	50	50	22	76		24	Male	Non-hispanic	Multiple Races	0	12	25	8	7
1036	68	18	21	77	144	24	Male	Non-hispanic	Multiple Races	0	12	25	8	7
1036				78		24	Male	Non-hispanic	Multiple Races	0	12	25	8	7
1036				79		24	Male	Non-hispanic	Multiple Races	0	12	25	8	7
1036	72	26	14	80		24	Male	Non-hispanic	Multiple Races	0	12	25	8	7
1036				81		24	Male	Non-hispanic	Multiple Races	0	12	25	8	7
1036				82		24	Male	Non-hispanic	Multiple Races	0	12	25	8	7
1036	73	16	0	83		24	Male	Non-hispanic	Multiple Races	0	12	25	8	7
1036	50	12	19	84	168	24	Male	Non-hispanic	Multiple Races	0	12	25	8	7
1036				85		24	Male	Non-hispanic	Multiple Races	0	12	25	8	7
1036				86		24	Male	Non-hispanic	Multiple Races	0	12	25	8	7
1036	69	11	-13	87		24	Male	Non-hispanic	Multiple Races	0	12	25	8	7
1036	69	13	21	88	177	24	Male	Non-hispanic	Multiple Races	0	12	25	8	7
1036				89		24	Male	Non-hispanic	Multiple Races	0	12	25	8	7
1036	72	7	13	90		24	Male	Non-hispanic	Multiple Races	0	12	25	8	7
1036	16	23	0	91	802	24	Male	Non-hispanic	Multiple Races	0	12	25	8	7
1036	65	16	26	92	114	24	Male	Non-hispanic	Multiple Races	0	12	25	8	7
1036	63	14	12	93	267	24	Male	Non-hispanic	Multiple Races	0	12	25	8	7
1036	77	19	24	94	127	24	Male	Non-hispanic	Multiple Races	0	12	25	8	7
1036				95		24	Male	Non-hispanic	Multiple Races	0	12	25	8	7
1036				96		24	Male	Non-hispanic	Multiple Races	0	12	25	8	7
1036				97		24	Male	Non-hispanic	Multiple Races	0	12	25	8	7
1036				98		24	Male	Non-hispanic	Multiple Races	0	12	25	8	7
1036	70	18	10	99		24	Male	Non-hispanic	Multiple Races	0	12	25	8	7
1036	83	3	26	100	138	24	Male	Non-hispanic	Multiple Races	0	12	25	8	7
1036				101		24	Male	Non-hispanic	Multiple Races	0	12	25	8	7
1036	30	11	22	102		24	Male	Non-hispanic	Multiple Races	0	12	25	8	7
1036	78	12	33	103	186	24	Male	Non-hispanic	Multiple Races	0	12	25	8	7
1036				104		24	Male	Non-hispanic	Multiple Races	0	12	25	8	7
1036				105		24	Male	Non-hispanic	Multiple Races	0	12	25	8	7
1037	77	16	30	1	0	20	Female	Non-hispanic	White	0	20	16	19	19
1037				2		20	Female	Non-hispanic	White	0	20	16	19	19
1037	77	3	29	3		20	Female	Non-hispanic	White	0	20	16	19	19
1037	96	4	50	4	63	20	Female	Non-hispanic	White	0	20	16	19	19
1037				5		20	Female	Non-hispanic	White	0	20	16	19	19
1037	94	1	36	6		20	Female	Non-hispanic	White	0	20	16	19	19
1037	97	9	36	7	144	20	Female	Non-hispanic	White	0	20	16	19	19
1037	88	8	42	8	48	20	Female	Non-hispanic	White	0	20	16	19	19
1037				9		20	Female	Non-hispanic	White	0	20	16	19	19
1037	84	11	40	10		20	Female	Non-hispanic	White	0	20	16	19	19
1037	75	4	46	11	957	20	Female	Non-hispanic	White	0	20	16	19	19
1037	74	10	44	12	111	20	Female	Non-hispanic	White	0	20	16	19	19
1037	88	5	38	13	242	20	Female	Non-hispanic	White	0	20	16	19	19
1037	99	0	49	14	90	20	Female	Non-hispanic	White	0	20	16	19	19
1037	88	9	42	15	87	20	Female	Non-hispanic	White	0	20	16	19	19
1037	29	65	-15	16	1025	20	Female	Non-hispanic	White	0	20	16	19	19
1037	42	65	-13	17	146	20	Female	Non-hispanic	White	0	20	16	19	19
1037				18		20	Female	Non-hispanic	White	0	20	16	19	19
1037	61	61	-8	19		20	Female	Non-hispanic	White	0	20	16	19	19
1037	36	59	11	20	181	20	Female	Non-hispanic	White	0	20	16	19	19
1037	38	31	13	21	924	20	Female	Non-hispanic	White	0	20	16	19	19
1037	26	40	21	22	118	20	Female	Non-hispanic	White	0	20	16	19	19
1037	30	41	12	23	76	20	Female	Non-hispanic	White	0	20	16	19	19
1037	41	39	19	24	188	20	Female	Non-hispanic	White	0	20	16	19	19
1037	30	66	16	25	92	20	Female	Non-hispanic	White	0	20	16	19	19
1037	62	40	12	26	972	20	Female	Non-hispanic	White	0	20	16	19	19
1037	34	39	11	27	98	20	Female	Non-hispanic	White	0	20	16	19	19
1037	29	63	18	28	131	20	Female	Non-hispanic	White	0	20	16	19	19
1037	36	40	20	29	151	20	Female	Non-hispanic	White	0	20	16	19	19
1037	31	68	23	30	81	20	Female	Non-hispanic	White	0	20	16	19	19
1037				31		20	Female	Non-hispanic	White	0	20	16	19	19
1037	21	69	7	32		20	Female	Non-hispanic	White	0	20	16	19	19
1037	45	64	-2	33	159	20	Female	Non-hispanic	White	0	20	16	19	19
1037	61	58	7	34	142	20	Female	Non-hispanic	White	0	20	16	19	19
1037	57	59	-4	35	205	20	Female	Non-hispanic	White	0	20	16	19	19
1037				36		20	Female	Non-hispanic	White	0	20	16	19	19
1037	73	41	19	37		20	Female	Non-hispanic	White	0	20	16	19	19
1037	69	32	19	38	151	20	Female	Non-hispanic	White	0	20	16	19	19
1037	75	30	22	39	151	20	Female	Non-hispanic	White	0	20	16	19	19
1037	66	32	26	40	135	20	Female	Non-hispanic	White	0	20	16	19	19
1037	77	29	29	41	854	20	Female	Non-hispanic	White	0	20	16	19	19
1037				42		20	Female	Non-hispanic	White	0	20	16	19	19
1037	24	20	44	43		20	Female	Non-hispanic	White	0	20	16	19	19
1037	26	73	-19	44	186	20	Female	Non-hispanic	White	0	20	16	19	19
1037	33	74	21	45	114	20	Female	Non-hispanic	White	0	20	16	19	19
1037	41	60	22	46	841	20	Female	Non-hispanic	White	0	20	16	19	19
1037	31	61	7	47	79	20	Female	Non-hispanic	White	0	20	16	19	19
1037	34	5	-13	48	142	20	Female	Non-hispanic	White	0	20	16	19	19
1037	86	3	44	49	210	20	Female	Non-hispanic	White	0	20	16	19	19
1037	82	18	32	50	70	20	Female	Non-hispanic	White	0	20	16	19	19
1037	71	40	29	51	885	20	Female	Non-hispanic	White	0	20	16	19	19
1037	41	58	15	52	138	20	Female	Non-hispanic	White	0	20	16	19	19
1037	46	58	14	53	87	20	Female	Non-hispanic	White	0	20	16	19	19
1037	57	39	25	54	308	20	Female	Non-hispanic	White	0	20	16	19	19
1037				55		20	Female	Non-hispanic	White	0	20	16	19	19
1037	43	30	28	56		20	Female	Non-hispanic	White	0	20	16	19	19
1037	66	37	17	57	144	20	Female	Non-hispanic	White	0	20	16	19	19
1037	33	39	19	58	194	20	Female	Non-hispanic	White	0	20	16	19	19
1037	36	31	23	59	109	20	Female	Non-hispanic	White	0	20	16	19	19
1037	33	36	17	60	142	20	Female	Non-hispanic	White	0	20	16	19	19
1037	61	27	20	61	896	20	Female	Non-hispanic	White	0	20	16	19	19
1037	61	38	11	62	109	20	Female	Non-hispanic	White	0	20	16	19	19
1037	70	27	21	63	153	20	Female	Non-hispanic	White	0	20	16	19	19
1037	58	36	22	64	129	20	Female	Non-hispanic	White	0	20	16	19	19
1037	58	26	24	65	116	20	Female	Non-hispanic	White	0	20	16	19	19
1037	35	35	15	66	891	20	Female	Non-hispanic	White	0	20	16	19	19
1037	42	58	12	67	116	20	Female	Non-hispanic	White	0	20	16	19	19
1037	34	65	13	68	98	20	Female	Non-hispanic	White	0	20	16	19	19
1037	27	73	-25	69	66	20	Female	Non-hispanic	White	0	20	16	19	19
1037	31	75	-23	70	201	20	Female	Non-hispanic	White	0	20	16	19	19
1037	76	24	32	71	931	20	Female	Non-hispanic	White	0	20	16	19	19
1037	80	24	28	72	87	20	Female	Non-hispanic	White	0	20	16	19	19
1037	72	21	34	73	81	20	Female	Non-hispanic	White	0	20	16	19	19
1037	78	26	30	74	282	20	Female	Non-hispanic	White	0	20	16	19	19
1037	81	29	29	75	57	20	Female	Non-hispanic	White	0	20	16	19	19
1037	91	13	38	76	859	20	Female	Non-hispanic	White	0	20	16	19	19
1037	86	21	34	77	203	20	Female	Non-hispanic	White	0	20	16	19	19
1037	100	15	36	78	192	20	Female	Non-hispanic	White	0	20	16	19	19
1037	84	11	47	79	133	20	Female	Non-hispanic	White	0	20	16	19	19
1037	36	19	33	80	90	20	Female	Non-hispanic	White	0	20	16	19	19
1037	19	68	-22	81	843	20	Female	Non-hispanic	White	0	20	16	19	19
1037	22	74	-36	82	214	20	Female	Non-hispanic	White	0	20	16	19	19
1037	38	59	2	83	96	20	Female	Non-hispanic	White	0	20	16	19	19
1037	64	60	17	84	146	20	Female	Non-hispanic	White	0	20	16	19	19
1037	71	89	-30	85	216	20	Female	Non-hispanic	White	0	20	16	19	19
1037	19	51	7	86	863	20	Female	Non-hispanic	White	0	20	16	19	19
1037	61	50	0	87	100	20	Female	Non-hispanic	White	0	20	16	19	19
1037	30	72	-22	88	109	20	Female	Non-hispanic	White	0	20	16	19	19
1037				89		20	Female	Non-hispanic	White	0	20	16	19	19
1037	77	61	18	90		20	Female	Non-hispanic	White	0	20	16	19	19
1037	69	46	17	91	898	20	Female	Non-hispanic	White	0	20	16	19	19
1037				92		20	Female	Non-hispanic	White	0	20	16	19	19
1037	50	36	5	93		20	Female	Non-hispanic	White	0	20	16	19	19
1037	46	42	8	94	120	20	Female	Non-hispanic	White	0	20	16	19	19
1037	40	45	8	95	190	20	Female	Non-hispanic	White	0	20	16	19	19
1037	61	26	31	96	732	20	Female	Non-hispanic	White	0	20	16	19	19
1037	36	21	40	97	52	20	Female	Non-hispanic	White	0	20	16	19	19
1037	63	29	28	98	356	20	Female	Non-hispanic	White	0	20	16	19	19
1037	43	30	34	99	85	20	Female	Non-hispanic	White	0	20	16	19	19
1037	40	22	25	100	149	20	Female	Non-hispanic	White	0	20	16	19	19
1037	28	25	16	101	885	20	Female	Non-hispanic	White	0	20	16	19	19
1037				102		20	Female	Non-hispanic	White	0	20	16	19	19
1037	26	29	27	103		20	Female	Non-hispanic	White	0	20	16	19	19
1037	24	26	26	104	103	20	Female	Non-hispanic	White	0	20	16	19	19
1037	29	22	31	105	122	20	Female	Non-hispanic	White	0	20	16	19	19
1038	60	13	33	1	0	23	Male	Non-hispanic	White	0	4	30	10	2
1038	79	12	35	2	114	23	Male	Non-hispanic	White	0	4	30	10	2
1038	76	24	21	3	205	23	Male	Non-hispanic	White	0	4	30	10	2
1038	64	8	32	4	269	23	Male	Non-hispanic	White	0	4	30	10	2
1038	65	23	22	5	155	23	Male	Non-hispanic	White	0	4	30	10	2
1038				6		23	Male	Non-hispanic	White	0	4	30	10	2
1038	81	8	21	7		23	Male	Non-hispanic	White	0	4	30	10	2
1038	77	14	33	8	212	23	Male	Non-hispanic	White	0	4	30	10	2
1038	68	21	22	9	194	23	Male	Non-hispanic	White	0	4	30	10	2
1038	64	15	21	10	98	23	Male	Non-hispanic	White	0	4	30	10	2
1038	66	14	24	11	655	23	Male	Non-hispanic	White	0	4	30	10	2
1038	65	16	34	12	114	23	Male	Non-hispanic	White	0	4	30	10	2
1038	74	13	35	13	356	23	Male	Non-hispanic	White	0	4	30	10	2
1038	88	25	35	14	173	23	Male	Non-hispanic	White	0	4	30	10	2
1038	69	20	23	15	159	23	Male	Non-hispanic	White	0	4	30	10	2
1038	72	21	27	16	747	23	Male	Non-hispanic	White	0	4	30	10	2
1038	55	21	18	17	170	23	Male	Non-hispanic	White	0	4	30	10	2
1038				18		23	Male	Non-hispanic	White	0	4	30	10	2
1038	71	23	35	19		23	Male	Non-hispanic	White	0	4	30	10	2
1038	74	2	41	20	168	23	Male	Non-hispanic	White	0	4	30	10	2
1038	65	23	41	21	568	23	Male	Non-hispanic	White	0	4	30	10	2
1038				22		23	Male	Non-hispanic	White	0	4	30	10	2
1038	86	14	34	23		23	Male	Non-hispanic	White	0	4	30	10	2
1038	75	24	30	24	94	23	Male	Non-hispanic	White	0	4	30	10	2
1038				25		23	Male	Non-hispanic	White	0	4	30	10	2
1038	69	10	30	26		23	Male	Non-hispanic	White	0	4	30	10	2
1038	85	10	29	27	98	23	Male	Non-hispanic	White	0	4	30	10	2
1038	75	10	26	28	79	23	Male	Non-hispanic	White	0	4	30	10	2
1038	75	18	28	29	125	23	Male	Non-hispanic	White	0	4	30	10	2
1038				30		23	Male	Non-hispanic	White	0	4	30	10	2
1038	77	17	25	31		23	Male	Non-hispanic	White	0	4	30	10	2
1038	77	33	7	32	223	23	Male	Non-hispanic	White	0	4	30	10	2
1038	69	28	12	33	81	23	Male	Non-hispanic	White	0	4	30	10	2
1038				34		23	Male	Non-hispanic	White	0	4	30	10	2
1038	70	33	24	35		23	Male	Non-hispanic	White	0	4	30	10	2
1038	67	27	16	36	690	23	Male	Non-hispanic	White	0	4	30	10	2
1038	70	18	16	37	55	23	Male	Non-hispanic	White	0	4	30	10	2
1038	70	25	28	38	142	23	Male	Non-hispanic	White	0	4	30	10	2
1038	70	24	30	39	332	23	Male	Non-hispanic	White	0	4	30	10	2
1038	77	23	23	40	260	23	Male	Non-hispanic	White	0	4	30	10	2
1038				41		23	Male	Non-hispanic	White	0	4	30	10	2
1038				42		23	Male	Non-hispanic	White	0	4	30	10	2
1038				43		23	Male	Non-hispanic	White	0	4	30	10	2
1038	55	50	6	44		23	Male	Non-hispanic	White	0	4	30	10	2
1038	54	18	23	45	162	23	Male	Non-hispanic	White	0	4	30	10	2
1038	35	50	-15	46	918	23	Male	Non-hispanic	White	0	4	30	10	2
1038	70	36	25	47	192	23	Male	Non-hispanic	White	0	4	30	10	2
1038	50	64	13	48	129	23	Male	Non-hispanic	White	0	4	30	10	2
1038	67	17	14	49	221	23	Male	Non-hispanic	White	0	4	30	10	2
1038	72	34	11	50	175	23	Male	Non-hispanic	White	0	4	30	10	2
1038	62	40	11	51	723	23	Male	Non-hispanic	White	0	4	30	10	2
1038	32	50	14	52	159	23	Male	Non-hispanic	White	0	4	30	10	2
1038	50	50	0	53	157	23	Male	Non-hispanic	White	0	4	30	10	2
1038	64	31	22	54	127	23	Male	Non-hispanic	White	0	4	30	10	2
1038	64	23	23	55	133	23	Male	Non-hispanic	White	0	4	30	10	2
1038	70	31	26	56	708	23	Male	Non-hispanic	White	0	4	30	10	2
1038	76	15	23	57	330	23	Male	Non-hispanic	White	0	4	30	10	2
1038	32	35	19	58	229	23	Male	Non-hispanic	White	0	4	30	10	2
1038				59		23	Male	Non-hispanic	White	0	4	30	10	2
1038	75	50	9	60		23	Male	Non-hispanic	White	0	4	30	10	2
1038	58	27	14	61	907	23	Male	Non-hispanic	White	0	4	30	10	2
1038	71	20	33	62	184	23	Male	Non-hispanic	White	0	4	30	10	2
1038	63	35	13	63	48	23	Male	Non-hispanic	White	0	4	30	10	2
1038	76	35	25	64	286	23	Male	Non-hispanic	White	0	4	30	10	2
1038	84	8	26	65	221	23	Male	Non-hispanic	White	0	4	30	10	2
1038	26	33	23	66	703	23	Male	Non-hispanic	White	0	4	30	10	2
1038	73	50	28	67	68	23	Male	Non-hispanic	White	0	4	30	10	2
1038	75	26	25	68	295	23	Male	Non-hispanic	White	0	4	30	10	2
1038	69	16	22	69	173	23	Male	Non-hispanic	White	0	4	30	10	2
1038	72	25	28	70	68	23	Male	Non-hispanic	White	0	4	30	10	2
1038	33	34	29	71	682	23	Male	Non-hispanic	White	0	4	30	10	2
1038	66	36	21	72	74	23	Male	Non-hispanic	White	0	4	30	10	2
1038	69	26	21	73	66	23	Male	Non-hispanic	White	0	4	30	10	2
1038				74		23	Male	Non-hispanic	White	0	4	30	10	2
1038	67	24	23	75		23	Male	Non-hispanic	White	0	4	30	10	2
1038				76		23	Male	Non-hispanic	White	0	4	30	10	2
1038				77		23	Male	Non-hispanic	White	0	4	30	10	2
1038				78		23	Male	Non-hispanic	White	0	4	30	10	2
1038	36	23	29	79		23	Male	Non-hispanic	White	0	4	30	10	2
1038	67	31	15	80	149	23	Male	Non-hispanic	White	0	4	30	10	2
1038	30	40	13	81	741	23	Male	Non-hispanic	White	0	4	30	10	2
1038	62	33	16	82	162	23	Male	Non-hispanic	White	0	4	30	10	2
1038				83		23	Male	Non-hispanic	White	0	4	30	10	2
1038	58	50	10	84		23	Male	Non-hispanic	White	0	4	30	10	2
1038	36	38	19	85	107	23	Male	Non-hispanic	White	0	4	30	10	2
1038	67	36	23	86	673	23	Male	Non-hispanic	White	0	4	30	10	2
1038				87		23	Male	Non-hispanic	White	0	4	30	10	2
1038				88		23	Male	Non-hispanic	White	0	4	30	10	2
1038				89		23	Male	Non-hispanic	White	0	4	30	10	2
1038	24	30	16	90		23	Male	Non-hispanic	White	0	4	30	10	2
1038	69	18	11	91	673	23	Male	Non-hispanic	White	0	4	30	10	2
1038				92		23	Male	Non-hispanic	White	0	4	30	10	2
1038				93		23	Male	Non-hispanic	White	0	4	30	10	2
1038				94		23	Male	Non-hispanic	White	0	4	30	10	2
1038				95		23	Male	Non-hispanic	White	0	4	30	10	2
1038				96		23	Male	Non-hispanic	White	0	4	30	10	2
1038				97		23	Male	Non-hispanic	White	0	4	30	10	2
1038				98		23	Male	Non-hispanic	White	0	4	30	10	2
1038				99		23	Male	Non-hispanic	White	0	4	30	10	2
1038	59	29	24	100		23	Male	Non-hispanic	White	0	4	30	10	2
1038	68	27	17	101	743	23	Male	Non-hispanic	White	0	4	30	10	2
1038				102		23	Male	Non-hispanic	White	0	4	30	10	2
1038				103		23	Male	Non-hispanic	White	0	4	30	10	2
1038				104		23	Male	Non-hispanic	White	0	4	30	10	2
1038	74	33	22	105		23	Male	Non-hispanic	White	0	4	30	10	2
1039	17	6	27	1	0	32	Female	Hispanic	Multiple Races	1	2	29	9	
1039	81	20	25	2	312	32	Female	Hispanic	Multiple Races	1	2	29	9	
1039				3		32	Female	Hispanic	Multiple Races	1	2	29	9	
1039	90	20	34	4		32	Female	Hispanic	Multiple Races	1	2	29	9	
1039				5		32	Female	Hispanic	Multiple Races	1	2	29	9	
1039	3	13	27	6		32	Female	Hispanic	Multiple Races	1	2	29	9	
1039	77	18	38	7	304	32	Female	Hispanic	Multiple Races	1	2	29	9	
1039	89	5	50	8	96	32	Female	Hispanic	Multiple Races	1	2	29	9	
1039				9		32	Female	Hispanic	Multiple Races	1	2	29	9	
1039				10		32	Female	Hispanic	Multiple Races	1	2	29	9	
1039				11		32	Female	Hispanic	Multiple Races	1	2	29	9	
1039	12	33	18	12		32	Female	Hispanic	Multiple Races	1	2	29	9	
1039	76	30	22	13	138	32	Female	Hispanic	Multiple Races	1	2	29	9	
1039	82	27	29	14	205	32	Female	Hispanic	Multiple Races	1	2	29	9	
1039	66	35	22	15	205	32	Female	Hispanic	Multiple Races	1	2	29	9	
1039				16		32	Female	Hispanic	Multiple Races	1	2	29	9	
1039	81	11	36	17		32	Female	Hispanic	Multiple Races	1	2	29	9	
1039	83	8	31	18	68	32	Female	Hispanic	Multiple Races	1	2	29	9	
1039				19		32	Female	Hispanic	Multiple Races	1	2	29	9	
1039	100	16	39	20		32	Female	Hispanic	Multiple Races	1	2	29	9	
1039	85	21	23	21	843	32	Female	Hispanic	Multiple Races	1	2	29	9	
1039				22		32	Female	Hispanic	Multiple Races	1	2	29	9	
1039				23		32	Female	Hispanic	Multiple Races	1	2	29	9	
1039	70	22	22	24		32	Female	Hispanic	Multiple Races	1	2	29	9	
1039				25		32	Female	Hispanic	Multiple Races	1	2	29	9	
1039				26		32	Female	Hispanic	Multiple Races	1	2	29	9	
1039				27		32	Female	Hispanic	Multiple Races	1	2	29	9	
1039	84	31	8	28		32	Female	Hispanic	Multiple Races	1	2	29	9	
1039	77	22	36	29	138	32	Female	Hispanic	Multiple Races	1	2	29	9	
1039				30		32	Female	Hispanic	Multiple Races	1	2	29	9	
1039	74	15	26	31		32	Female	Hispanic	Multiple Races	1	2	29	9	
1039	81	13	34	32	225	32	Female	Hispanic	Multiple Races	1	2	29	9	
1039				33		32	Female	Hispanic	Multiple Races	1	2	29	9	
1039				34		32	Female	Hispanic	Multiple Races	1	2	29	9	
1039	96	3	50	35		32	Female	Hispanic	Multiple Races	1	2	29	9	
1039				36		32	Female	Hispanic	Multiple Races	1	2	29	9	
1039				37		32	Female	Hispanic	Multiple Races	1	2	29	9	
1039				38		32	Female	Hispanic	Multiple Races	1	2	29	9	
1039				39		32	Female	Hispanic	Multiple Races	1	2	29	9	
1039				40		32	Female	Hispanic	Multiple Races	1	2	29	9	
1039				41		32	Female	Hispanic	Multiple Races	1	2	29	9	
1039				42		32	Female	Hispanic	Multiple Races	1	2	29	9	
1039				43		32	Female	Hispanic	Multiple Races	1	2	29	9	
1039				44		32	Female	Hispanic	Multiple Races	1	2	29	9	
1039				45		32	Female	Hispanic	Multiple Races	1	2	29	9	
1039				46		32	Female	Hispanic	Multiple Races	1	2	29	9	
1039				47		32	Female	Hispanic	Multiple Races	1	2	29	9	
1039				48		32	Female	Hispanic	Multiple Races	1	2	29	9	
1039	83	83	33	49		32	Female	Hispanic	Multiple Races	1	2	29	9	
1039	66	68	23	50	334	32	Female	Hispanic	Multiple Races	1	2	29	9	
1039				51		32	Female	Hispanic	Multiple Races	1	2	29	9	
1039				52		32	Female	Hispanic	Multiple Races	1	2	29	9	
1039				53		32	Female	Hispanic	Multiple Races	1	2	29	9	
1039				54		32	Female	Hispanic	Multiple Races	1	2	29	9	
1039	69	67	25	55		32	Female	Hispanic	Multiple Races	1	2	29	9	
1039				56		32	Female	Hispanic	Multiple Races	1	2	29	9	
1039	19	38	30	57		32	Female	Hispanic	Multiple Races	1	2	29	9	
1039				58		32	Female	Hispanic	Multiple Races	1	2	29	9	
1039				59		32	Female	Hispanic	Multiple Races	1	2	29	9	
1039	71	40	20	60		32	Female	Hispanic	Multiple Races	1	2	29	9	
1039	50	32	24	61	631	32	Female	Hispanic	Multiple Races	1	2	29	9	
1039				62		32	Female	Hispanic	Multiple Races	1	2	29	9	
1039				63		32	Female	Hispanic	Multiple Races	1	2	29	9	
1039	64	36	18	64		32	Female	Hispanic	Multiple Races	1	2	29	9	
1039	68	34	18	65	299	32	Female	Hispanic	Multiple Races	1	2	29	9	
1039	64	33	25	66	710	32	Female	Hispanic	Multiple Races	1	2	29	9	
1039				67		32	Female	Hispanic	Multiple Races	1	2	29	9	
1039	28	48	9	68		32	Female	Hispanic	Multiple Races	1	2	29	9	
1039				69		32	Female	Hispanic	Multiple Races	1	2	29	9	
1039				70		32	Female	Hispanic	Multiple Races	1	2	29	9	
1039				71		32	Female	Hispanic	Multiple Races	1	2	29	9	
1039				72		32	Female	Hispanic	Multiple Races	1	2	29	9	
1039				73		32	Female	Hispanic	Multiple Races	1	2	29	9	
1039				74		32	Female	Hispanic	Multiple Races	1	2	29	9	
1039				75		32	Female	Hispanic	Multiple Races	1	2	29	9	
1039				76		32	Female	Hispanic	Multiple Races	1	2	29	9	
1039				77		32	Female	Hispanic	Multiple Races	1	2	29	9	
1039				78		32	Female	Hispanic	Multiple Races	1	2	29	9	
1039				79		32	Female	Hispanic	Multiple Races	1	2	29	9	
1039				80		32	Female	Hispanic	Multiple Races	1	2	29	9	
1039				81		32	Female	Hispanic	Multiple Races	1	2	29	9	
1039	44	30	16	82		32	Female	Hispanic	Multiple Races	1	2	29	9	
1039	67	35	24	83	122	32	Female	Hispanic	Multiple Races	1	2	29	9	
1039	72	22	14	84	138	32	Female	Hispanic	Multiple Races	1	2	29	9	
1039	66	39	16	85	229	32	Female	Hispanic	Multiple Races	1	2	29	9	
1039				86		32	Female	Hispanic	Multiple Races	1	2	29	9	
1039				87		32	Female	Hispanic	Multiple Races	1	2	29	9	
1039	60	33	15	88		32	Female	Hispanic	Multiple Races	1	2	29	9	
1039				89		32	Female	Hispanic	Multiple Races	1	2	29	9	
1039	64	32	14	90		32	Female	Hispanic	Multiple Races	1	2	29	9	
1039				91		32	Female	Hispanic	Multiple Races	1	2	29	9	
1039	60	31	20	92		32	Female	Hispanic	Multiple Races	1	2	29	9	
1039				93		32	Female	Hispanic	Multiple Races	1	2	29	9	
1039	50	33	21	94		32	Female	Hispanic	Multiple Races	1	2	29	9	
1039	25	43	17	95	151	32	Female	Hispanic	Multiple Races	1	2	29	9	
1039	26	49	14	96	806	32	Female	Hispanic	Multiple Races	1	2	29	9	
1039	9	40	18	97	208	32	Female	Hispanic	Multiple Races	1	2	29	9	
1039				98		32	Female	Hispanic	Multiple Races	1	2	29	9	
1039	71	27	24	99		32	Female	Hispanic	Multiple Races	1	2	29	9	
1039	46	32	16	100	120	32	Female	Hispanic	Multiple Races	1	2	29	9	
1039	11	37	16	101	651	32	Female	Hispanic	Multiple Races	1	2	29	9	
1039	74	35	17	102	286	32	Female	Hispanic	Multiple Races	1	2	29	9	
1039	64	30	21	103	203	32	Female	Hispanic	Multiple Races	1	2	29	9	
1039	80	30	26	104	188	32	Female	Hispanic	Multiple Races	1	2	29	9	
1039	73	15	30	105	173	32	Female	Hispanic	Multiple Races	1	2	29	9	
1040	32	1	28	1	0	33	Female	Hispanic	Multiple Races	0	5	26	5	8
1040	82	24	33	2	201	33	Female	Hispanic	Multiple Races	0	5	26	5	8
1040	95	6	42	3	116	33	Female	Hispanic	Multiple Races	0	5	26	5	8
1040				4		33	Female	Hispanic	Multiple Races	0	5	26	5	8
1040				5		33	Female	Hispanic	Multiple Races	0	5	26	5	8
1040	89	12	49	6		33	Female	Hispanic	Multiple Races	0	5	26	5	8
1040	100	0	50	7	98	33	Female	Hispanic	Multiple Races	0	5	26	5	8
1040				8		33	Female	Hispanic	Multiple Races	0	5	26	5	8
1040	91	15	36	9		33	Female	Hispanic	Multiple Races	0	5	26	5	8
1040	27	20	-18	10	223	33	Female	Hispanic	Multiple Races	0	5	26	5	8
1040	80	19	34	11	782	33	Female	Hispanic	Multiple Races	0	5	26	5	8
1040	37	13	43	12	166	33	Female	Hispanic	Multiple Races	0	5	26	5	8
1040	94	23	45	13	125	33	Female	Hispanic	Multiple Races	0	5	26	5	8
1040	95	0	46	14	144	33	Female	Hispanic	Multiple Races	0	5	26	5	8
1040	100	0	45	15	258	33	Female	Hispanic	Multiple Races	0	5	26	5	8
1040	79	20	28	16	747	33	Female	Hispanic	Multiple Races	0	5	26	5	8
1040	100	1	50	17	87	33	Female	Hispanic	Multiple Races	0	5	26	5	8
1040	83	11	32	18	138	33	Female	Hispanic	Multiple Races	0	5	26	5	8
1040	38	34	-18	19	120	33	Female	Hispanic	Multiple Races	0	5	26	5	8
1040	32	1	41	20	358	33	Female	Hispanic	Multiple Races	0	5	26	5	8
1040				21		33	Female	Hispanic	Multiple Races	0	5	26	5	8
1040				22		33	Female	Hispanic	Multiple Races	0	5	26	5	8
1040	37	60	-13	23		33	Female	Hispanic	Multiple Races	0	5	26	5	8
1040	17	22	19	24	127	33	Female	Hispanic	Multiple Races	0	5	26	5	8
1040	19	22	25	25	105	33	Female	Hispanic	Multiple Races	0	5	26	5	8
1040	20	71	-20	26	776	33	Female	Hispanic	Multiple Races	0	5	26	5	8
1040	41	61	-3	27	177	33	Female	Hispanic	Multiple Races	0	5	26	5	8
1040	99	1	19	28	135	33	Female	Hispanic	Multiple Races	0	5	26	5	8
1040	62	25	20	29	146	33	Female	Hispanic	Multiple Races	0	5	26	5	8
1040				30		33	Female	Hispanic	Multiple Races	0	5	26	5	8
1040	75	15	43	31		33	Female	Hispanic	Multiple Races	0	5	26	5	8
1040				32		33	Female	Hispanic	Multiple Races	0	5	26	5	8
1040				33		33	Female	Hispanic	Multiple Races	0	5	26	5	8
1040	35	7	21	34		33	Female	Hispanic	Multiple Races	0	5	26	5	8
1040	28	0	49	35	175	33	Female	Hispanic	Multiple Races	0	5	26	5	8
1040	97	3	50	36	789	33	Female	Hispanic	Multiple Races	0	5	26	5	8
1040				37		33	Female	Hispanic	Multiple Races	0	5	26	5	8
1040	81	1	-15	38		33	Female	Hispanic	Multiple Races	0	5	26	5	8
1040				39		33	Female	Hispanic	Multiple Races	0	5	26	5	8
1040	76	21	32	40		33	Female	Hispanic	Multiple Races	0	5	26	5	8
1040	83	32	30	41	679	33	Female	Hispanic	Multiple Races	0	5	26	5	8
1040	27	73	-23	42	144	33	Female	Hispanic	Multiple Races	0	5	26	5	8
1040	46	63	-13	43	321	33	Female	Hispanic	Multiple Races	0	5	26	5	8
1040	42	60	-8	44	79	33	Female	Hispanic	Multiple Races	0	5	26	5	8
1040	74	22	21	45	81	33	Female	Hispanic	Multiple Races	0	5	26	5	8
1040	26	44	17	46	918	33	Female	Hispanic	Multiple Races	0	5	26	5	8
1040	86	22	38	47	170	33	Female	Hispanic	Multiple Races	0	5	26	5	8
1040	41	28	34	48	81	33	Female	Hispanic	Multiple Races	0	5	26	5	8
1040	69	13	21	49	68	33	Female	Hispanic	Multiple Races	0	5	26	5	8
1040	92	5	37	50	310	33	Female	Hispanic	Multiple Races	0	5	26	5	8
1040	81	32	25	51	830	33	Female	Hispanic	Multiple Races	0	5	26	5	8
1040	85	14	43	52	142	33	Female	Hispanic	Multiple Races	0	5	26	5	8
1040	80	1	38	53	63	33	Female	Hispanic	Multiple Races	0	5	26	5	8
1040	96	15	39	54	68	33	Female	Hispanic	Multiple Races	0	5	26	5	8
1040	71	21	20	55	159	33	Female	Hispanic	Multiple Races	0	5	26	5	8
1040	68	9	24	56	994	33	Female	Hispanic	Multiple Races	0	5	26	5	8
1040	72	3	50	57	120	33	Female	Hispanic	Multiple Races	0	5	26	5	8
1040				58		33	Female	Hispanic	Multiple Races	0	5	26	5	8
1040				59		33	Female	Hispanic	Multiple Races	0	5	26	5	8
1040	75	66	0	60		33	Female	Hispanic	Multiple Races	0	5	26	5	8
1040	94	20	42	61	920	33	Female	Hispanic	Multiple Races	0	5	26	5	8
1040	90	6	45	62	120	33	Female	Hispanic	Multiple Races	0	5	26	5	8
1040	83	13	19	63	216	33	Female	Hispanic	Multiple Races	0	5	26	5	8
1040	40	31	0	64	181	33	Female	Hispanic	Multiple Races	0	5	26	5	8
1040	100	0	42	65	157	33	Female	Hispanic	Multiple Races	0	5	26	5	8
1040	28	5	45	66	762	33	Female	Hispanic	Multiple Races	0	5	26	5	8
1040	81	75	27	67	208	33	Female	Hispanic	Multiple Races	0	5	26	5	8
1040	30	34	28	68	149	33	Female	Hispanic	Multiple Races	0	5	26	5	8
1040				69		33	Female	Hispanic	Multiple Races	0	5	26	5	8
1040	71	65	-23	70		33	Female	Hispanic	Multiple Races	0	5	26	5	8
1040	75	15	30	71	817	33	Female	Hispanic	Multiple Races	0	5	26	5	8
1040				72		33	Female	Hispanic	Multiple Races	0	5	26	5	8
1040				73		33	Female	Hispanic	Multiple Races	0	5	26	5	8
1040				74		33	Female	Hispanic	Multiple Races	0	5	26	5	8
1040	91	13	37	75		33	Female	Hispanic	Multiple Races	0	5	26	5	8
1040	11	22	50	76	677	33	Female	Hispanic	Multiple Races	0	5	26	5	8
1040	32	3	43	77	153	33	Female	Hispanic	Multiple Races	0	5	26	5	8
1040	0	0	21	78	269	33	Female	Hispanic	Multiple Races	0	5	26	5	8
1040	16	0	-28	79	155	33	Female	Hispanic	Multiple Races	0	5	26	5	8
1040	39	0	49	80	70	33	Female	Hispanic	Multiple Races	0	5	26	5	8
1040	86	15	36	81	946	33	Female	Hispanic	Multiple Races	0	5	26	5	8
1040	99	13	34	82	173	33	Female	Hispanic	Multiple Races	0	5	26	5	8
1040				83		33	Female	Hispanic	Multiple Races	0	5	26	5	8
1040				84		33	Female	Hispanic	Multiple Races	0	5	26	5	8
1040				85		33	Female	Hispanic	Multiple Races	0	5	26	5	8
1040	69	12	50	86		33	Female	Hispanic	Multiple Races	0	5	26	5	8
1040				87		33	Female	Hispanic	Multiple Races	0	5	26	5	8
1040	27	21	34	88		33	Female	Hispanic	Multiple Races	0	5	26	5	8
1040				89		33	Female	Hispanic	Multiple Races	0	5	26	5	8
1040	16	10	22	90		33	Female	Hispanic	Multiple Races	0	5	26	5	8
1040	41	0	50	91	804	33	Female	Hispanic	Multiple Races	0	5	26	5	8
1040	43	15	50	92	98	33	Female	Hispanic	Multiple Races	0	5	26	5	8
1040	78	0	49	93	173	33	Female	Hispanic	Multiple Races	0	5	26	5	8
1040	50	6	36	94	72	33	Female	Hispanic	Multiple Races	0	5	26	5	8
1040	80	27	25	95	92	33	Female	Hispanic	Multiple Races	0	5	26	5	8
1040	78	7	50	96	1022	33	Female	Hispanic	Multiple Races	0	5	26	5	8
1040	99	14	48	97	184	33	Female	Hispanic	Multiple Races	0	5	26	5	8
1040	81	12	24	98	142	33	Female	Hispanic	Multiple Races	0	5	26	5	8
1040	86	14	22	99	61	33	Female	Hispanic	Multiple Races	0	5	26	5	8
1040	23	15	19	100	155	33	Female	Hispanic	Multiple Races	0	5	26	5	8
1040	83	19	39	101	856	33	Female	Hispanic	Multiple Races	0	5	26	5	8
1040	93	17	31	102	87	33	Female	Hispanic	Multiple Races	0	5	26	5	8
1040	25	12	31	103	192	33	Female	Hispanic	Multiple Races	0	5	26	5	8
1040	22	1	-9	104	267	33	Female	Hispanic	Multiple Races	0	5	26	5	8
1040	8	18	27	105	129	33	Female	Hispanic	Multiple Races	0	5	26	5	8
1041	61	24	-14	1	0	26	Male	Non-hispanic	White	1	9	20	7	10
1041	34	16	-16	2	105	26	Male	Non-hispanic	White	1	9	20	7	10
1041	36	13	0	3	162	26	Male	Non-hispanic	White	1	9	20	7	10
1041	50	37	0	4	188	26	Male	Non-hispanic	White	1	9	20	7	10
1041	63	13	0	5	68	26	Male	Non-hispanic	White	1	9	20	7	10
1041				6		26	Male	Non-hispanic	White	1	9	20	7	10
1041	50	17	0	7		26	Male	Non-hispanic	White	1	9	20	7	10
1041	50	25	-12	8	304	26	Male	Non-hispanic	White	1	9	20	7	10
1041	74	50	0	9	135	26	Male	Non-hispanic	White	1	9	20	7	10
1041	50	31	0	10	81	26	Male	Non-hispanic	White	1	9	20	7	10
1041	67	6	13	11	931	26	Male	Non-hispanic	White	1	9	20	7	10
1041	63	20	0	12	109	26	Male	Non-hispanic	White	1	9	20	7	10
1041				13		26	Male	Non-hispanic	White	1	9	20	7	10
1041	52	50	-6	14		26	Male	Non-hispanic	White	1	9	20	7	10
1041	38	12	10	15	264	26	Male	Non-hispanic	White	1	9	20	7	10
1041	62	18	12	16	791	26	Male	Non-hispanic	White	1	9	20	7	10
1041	71	10	20	17	227	26	Male	Non-hispanic	White	1	9	20	7	10
1041	71	9	22	18	122	26	Male	Non-hispanic	White	1	9	20	7	10
1041	57	24	13	19	179	26	Male	Non-hispanic	White	1	9	20	7	10
1041				20		26	Male	Non-hispanic	White	1	9	20	7	10
1041	39	21	-13	21		26	Male	Non-hispanic	White	1	9	20	7	10
1041	50	25	18	22	168	26	Male	Non-hispanic	White	1	9	20	7	10
1041				23		26	Male	Non-hispanic	White	1	9	20	7	10
1041	50	12	0	24		26	Male	Non-hispanic	White	1	9	20	7	10
1041	36	30	22	25	105	26	Male	Non-hispanic	White	1	9	20	7	10
1041	32	39	-14	26	845	26	Male	Non-hispanic	White	1	9	20	7	10
1041	26	60	-20	27	42	26	Male	Non-hispanic	White	1	9	20	7	10
1041				28		26	Male	Non-hispanic	White	1	9	20	7	10
1041	18	38	14	29		26	Male	Non-hispanic	White	1	9	20	7	10
1041	35	22	12	30	223	26	Male	Non-hispanic	White	1	9	20	7	10
1041	68	39	0	31	804	26	Male	Non-hispanic	White	1	9	20	7	10
1041	34	33	-10	32	166	26	Male	Non-hispanic	White	1	9	20	7	10
1041	59	50	30	33	103	26	Male	Non-hispanic	White	1	9	20	7	10
1041	27	34	-21	34	188	26	Male	Non-hispanic	White	1	9	20	7	10
1041	50	41	13	35	68	26	Male	Non-hispanic	White	1	9	20	7	10
1041				36		26	Male	Non-hispanic	White	1	9	20	7	10
1041	50	28	18	37		26	Male	Non-hispanic	White	1	9	20	7	10
1041	31	29	14	38	57	26	Male	Non-hispanic	White	1	9	20	7	10
1041	30	26	0	39	190	26	Male	Non-hispanic	White	1	9	20	7	10
1041	63	50	0	40	212	26	Male	Non-hispanic	White	1	9	20	7	10
1041	67	39	13	41	926	26	Male	Non-hispanic	White	1	9	20	7	10
1041	43	36	0	42	164	26	Male	Non-hispanic	White	1	9	20	7	10
1041	31	30	16	43	138	26	Male	Non-hispanic	White	1	9	20	7	10
1041	50	29	-9	44	111	26	Male	Non-hispanic	White	1	9	20	7	10
1041				45		26	Male	Non-hispanic	White	1	9	20	7	10
1041	50	50	5	46		26	Male	Non-hispanic	White	1	9	20	7	10
1041	40	50	0	47	87	26	Male	Non-hispanic	White	1	9	20	7	10
1041	59	35	11	48	55	26	Male	Non-hispanic	White	1	9	20	7	10
1041	65	29	-20	49	92	26	Male	Non-hispanic	White	1	9	20	7	10
1041				50		26	Male	Non-hispanic	White	1	9	20	7	10
1041	32	19	0	51		26	Male	Non-hispanic	White	1	9	20	7	10
1041	64	36	-9	52	179	26	Male	Non-hispanic	White	1	9	20	7	10
1041	37	43	-13	53	181	26	Male	Non-hispanic	White	1	9	20	7	10
1041	67	5	13	54	125	26	Male	Non-hispanic	White	1	9	20	7	10
1041	50	33	17	55	116	26	Male	Non-hispanic	White	1	9	20	7	10
1041				56		26	Male	Non-hispanic	White	1	9	20	7	10
1041	29	26	-13	57		26	Male	Non-hispanic	White	1	9	20	7	10
1041	35	26	-16	58	184	26	Male	Non-hispanic	White	1	9	20	7	10
1041	30	35	-14	59	107	26	Male	Non-hispanic	White	1	9	20	7	10
1041	32	29	14	60	179	26	Male	Non-hispanic	White	1	9	20	7	10
1041				61		26	Male	Non-hispanic	White	1	9	20	7	10
1041				62		26	Male	Non-hispanic	White	1	9	20	7	10
1041				63		26	Male	Non-hispanic	White	1	9	20	7	10
1041				64		26	Male	Non-hispanic	White	1	9	20	7	10
1041	34	43	14	65		26	Male	Non-hispanic	White	1	9	20	7	10
1041	34	40	0	66	1108	26	Male	Non-hispanic	White	1	9	20	7	10
1041	64	36	18	67	114	26	Male	Non-hispanic	White	1	9	20	7	10
1041	41	50	13	68	153	26	Male	Non-hispanic	White	1	9	20	7	10
1041	33	19	-10	69	105	26	Male	Non-hispanic	White	1	9	20	7	10
1041	50	31	10	70	79	26	Male	Non-hispanic	White	1	9	20	7	10
1041	38	31	15	71	990	26	Male	Non-hispanic	White	1	9	20	7	10
1041	64	29	-21	72	85	26	Male	Non-hispanic	White	1	9	20	7	10
1041	65	28	-12	73	210	26	Male	Non-hispanic	White	1	9	20	7	10
1041	37	37	0	74	83	26	Male	Non-hispanic	White	1	9	20	7	10
1041	33	40	14	75	188	26	Male	Non-hispanic	White	1	9	20	7	10
1041	57	19	4	76	859	26	Male	Non-hispanic	White	1	9	20	7	10
1041	50	38	11	77	81	26	Male	Non-hispanic	White	1	9	20	7	10
1041				78		26	Male	Non-hispanic	White	1	9	20	7	10
1041	33	40	-9	79		26	Male	Non-hispanic	White	1	9	20	7	10
1041				80		26	Male	Non-hispanic	White	1	9	20	7	10
1041	34	33	7	81		26	Male	Non-hispanic	White	1	9	20	7	10
1041	63	42	18	82	240	26	Male	Non-hispanic	White	1	9	20	7	10
1041	50	23	14	83	107	26	Male	Non-hispanic	White	1	9	20	7	10
1041				84		26	Male	Non-hispanic	White	1	9	20	7	10
1041	72	29	18	85		26	Male	Non-hispanic	White	1	9	20	7	10
1041	50	34	13	86	955	26	Male	Non-hispanic	White	1	9	20	7	10
1041				87		26	Male	Non-hispanic	White	1	9	20	7	10
1041	28	27	19	88		26	Male	Non-hispanic	White	1	9	20	7	10
1041	65	20	17	89	179	26	Male	Non-hispanic	White	1	9	20	7	10
1041	82	6	33	90	155	26	Male	Non-hispanic	White	1	9	20	7	10
1041	70	26	18	91	664	26	Male	Non-hispanic	White	1	9	20	7	10
1041	36	27	-10	92	299	26	Male	Non-hispanic	White	1	9	20	7	10
1041	40	31	16	93	164	26	Male	Non-hispanic	White	1	9	20	7	10
1041	52	20	19	94	142	26	Male	Non-hispanic	White	1	9	20	7	10
1041	36	22	14	95	70	26	Male	Non-hispanic	White	1	9	20	7	10
1041	68	24	16	96	893	26	Male	Non-hispanic	White	1	9	20	7	10
1041	41	38	10	97	192	26	Male	Non-hispanic	White	1	9	20	7	10
1041	36	39	-15	98	116	26	Male	Non-hispanic	White	1	9	20	7	10
1041	39	25	16	99	149	26	Male	Non-hispanic	White	1	9	20	7	10
1041	50	32	-14	100	184	26	Male	Non-hispanic	White	1	9	20	7	10
1041	31	36	12	101	782	26	Male	Non-hispanic	White	1	9	20	7	10
1041	38	35	21	102	151	26	Male	Non-hispanic	White	1	9	20	7	10
1041	42	31	-15	103	66	26	Male	Non-hispanic	White	1	9	20	7	10
1041	33	36	10	104	92	26	Male	Non-hispanic	White	1	9	20	7	10
1041	42	44	-15	105	312	26	Male	Non-hispanic	White	1	9	20	7	10
1043	2	21	21	1	0	20	Male	Non-hispanic	White	0		18	6	12
1043	71	69	20	2	190	20	Male	Non-hispanic	White	0		18	6	12
1043	78	23	21	3	68	20	Male	Non-hispanic	White	0		18	6	12
1043	34	31	21	4	190	20	Male	Non-hispanic	White	0		18	6	12
1043	26	12	31	5	122	20	Male	Non-hispanic	White	0		18	6	12
1043	61	27	23	6	935	20	Male	Non-hispanic	White	0		18	6	12
1043	66	21	21	7	125	20	Male	Non-hispanic	White	0		18	6	12
1043	77	22	50	8	131	20	Male	Non-hispanic	White	0		18	6	12
1043	76	11	37	9	129	20	Male	Non-hispanic	White	0		18	6	12
1043	87	12	30	10	140	20	Male	Non-hispanic	White	0		18	6	12
1043	73	20	24	11	915	20	Male	Non-hispanic	White	0		18	6	12
1043	22	24	29	12	129	20	Male	Non-hispanic	White	0		18	6	12
1043	82	19	30	13	125	20	Male	Non-hispanic	White	0		18	6	12
1043	27	33	21	14	129	20	Male	Non-hispanic	White	0		18	6	12
1043	40	67	14	15	149	20	Male	Non-hispanic	White	0		18	6	12
1043	64	22	21	16	909	20	Male	Non-hispanic	White	0		18	6	12
1043	72	18	30	17	87	20	Male	Non-hispanic	White	0		18	6	12
1043	57	69	-31	18	125	20	Male	Non-hispanic	White	0		18	6	12
1043	70	32	19	19	74	20	Male	Non-hispanic	White	0		18	6	12
1043	71	33	21	20	190	20	Male	Non-hispanic	White	0		18	6	12
1043	85	22	29	21	961	20	Male	Non-hispanic	White	0		18	6	12
1043	34	18	32	22	90	20	Male	Non-hispanic	White	0		18	6	12
1043	75	13	25	23	83	20	Male	Non-hispanic	White	0		18	6	12
1043	70	25	29	24	144	20	Male	Non-hispanic	White	0		18	6	12
1043	75	34	-25	25	218	20	Male	Non-hispanic	White	0		18	6	12
1043	74	56	-10	26	918	20	Male	Non-hispanic	White	0		18	6	12
1043	53	13	17	27	116	20	Male	Non-hispanic	White	0		18	6	12
1043	19	64	23	28	79	20	Male	Non-hispanic	White	0		18	6	12
1043	70	41	1	29	177	20	Male	Non-hispanic	White	0		18	6	12
1043	18	13	38	30	149	20	Male	Non-hispanic	White	0		18	6	12
1043	67	17	26	31	793	20	Male	Non-hispanic	White	0		18	6	12
1043	93	22	35	32	242	20	Male	Non-hispanic	White	0		18	6	12
1043	79	25	26	33	131	20	Male	Non-hispanic	White	0		18	6	12
1043	76	27	30	34	138	20	Male	Non-hispanic	White	0		18	6	12
1043	66	18	28	35	138	20	Male	Non-hispanic	White	0		18	6	12
1043	74	25	26	36	834	20	Male	Non-hispanic	White	0		18	6	12
1043	83	27	37	37	155	20	Male	Non-hispanic	White	0		18	6	12
1043	76	37	31	38	76	20	Male	Non-hispanic	White	0		18	6	12
1043	74	10	23	39	146	20	Male	Non-hispanic	White	0		18	6	12
1043	84	9	28	40	26	20	Male	Non-hispanic	White	0		18	6	12
1043	89	21	32	41	1068	20	Male	Non-hispanic	White	0		18	6	12
1043	80	12	34	42	100	20	Male	Non-hispanic	White	0		18	6	12
1043	84	23	34	43	199	20	Male	Non-hispanic	White	0		18	6	12
1043	86	5	30	44	125	20	Male	Non-hispanic	White	0		18	6	12
1043	71	16	27	45	151	20	Male	Non-hispanic	White	0		18	6	12
1043	85	32	32	46	904	20	Male	Non-hispanic	White	0		18	6	12
1043	85	28	33	47	133	20	Male	Non-hispanic	White	0		18	6	12
1043	85	18	43	48	109	20	Male	Non-hispanic	White	0		18	6	12
1043	78	30	36	49	142	20	Male	Non-hispanic	White	0		18	6	12
1043	78	18	36	50	140	20	Male	Non-hispanic	White	0		18	6	12
1043	5	30	14	51	885	20	Male	Non-hispanic	White	0		18	6	12
1043	81	28	31	52	162	20	Male	Non-hispanic	White	0		18	6	12
1043	79	17	32	53	81	20	Male	Non-hispanic	White	0		18	6	12
1043	80	22	23	54	133	20	Male	Non-hispanic	White	0		18	6	12
1043	92	23	25	55	76	20	Male	Non-hispanic	White	0		18	6	12
1043	81	5	25	56	946	20	Male	Non-hispanic	White	0		18	6	12
1043	57	23	30	57	203	20	Male	Non-hispanic	White	0		18	6	12
1043	86	30	37	58	129	20	Male	Non-hispanic	White	0		18	6	12
1043	82	16	34	59	122	20	Male	Non-hispanic	White	0		18	6	12
1043	87	15	34	60	140	20	Male	Non-hispanic	White	0		18	6	12
1043	82	18	29	61	922	20	Male	Non-hispanic	White	0		18	6	12
1043	86	21	31	62	122	20	Male	Non-hispanic	White	0		18	6	12
1043	89	25	26	63	146	20	Male	Non-hispanic	White	0		18	6	12
1043	81	19	40	64	118	20	Male	Non-hispanic	White	0		18	6	12
1043	82	6	28	65	83	20	Male	Non-hispanic	White	0		18	6	12
1043	83	25	29	66	891	20	Male	Non-hispanic	White	0		18	6	12
1043	72	26	35	67	159	20	Male	Non-hispanic	White	0		18	6	12
1043	84	25	38	68	151	20	Male	Non-hispanic	White	0		18	6	12
1043	82	22	26	69	153	20	Male	Non-hispanic	White	0		18	6	12
1043	89	11	31	70	144	20	Male	Non-hispanic	White	0		18	6	12
1043	83	18	-5	71	913	20	Male	Non-hispanic	White	0		18	6	12
1043	69	58	33	72	149	20	Male	Non-hispanic	White	0		18	6	12
1043	81	29	32	73	79	20	Male	Non-hispanic	White	0		18	6	12
1043	76	17	33	74	146	20	Male	Non-hispanic	White	0		18	6	12
1043	68	50	29	75	155	20	Male	Non-hispanic	White	0		18	6	12
1043				76		20	Male	Non-hispanic	White	0		18	6	12
1043	77	9	26	77		20	Male	Non-hispanic	White	0		18	6	12
1043	84	29	33	78	125	20	Male	Non-hispanic	White	0		18	6	12
1043	83	35	25	79	157	20	Male	Non-hispanic	White	0		18	6	12
1043	86	28	35	80	57	20	Male	Non-hispanic	White	0		18	6	12
1043	79	34	0	81	972	20	Male	Non-hispanic	White	0		18	6	12
1043	81	30	29	82	129	20	Male	Non-hispanic	White	0		18	6	12
1043	73	28	26	83	127	20	Male	Non-hispanic	White	0		18	6	12
1043	77	35	36	84	118	20	Male	Non-hispanic	White	0		18	6	12
1043	78	25	29	85	76	20	Male	Non-hispanic	White	0		18	6	12
1043	74	20	38	86	1001	20	Male	Non-hispanic	White	0		18	6	12
1043	82	26	27	87	118	20	Male	Non-hispanic	White	0		18	6	12
1043	80	31	22	88	24	20	Male	Non-hispanic	White	0		18	6	12
1043	81	17	29	89	232	20	Male	Non-hispanic	White	0		18	6	12
1043	74	50	0	90	149	20	Male	Non-hispanic	White	0		18	6	12
1043	79	25	28	91	909	20	Male	Non-hispanic	White	0		18	6	12
1043				92		20	Male	Non-hispanic	White	0		18	6	12
1043	60	24	33	93		20	Male	Non-hispanic	White	0		18	6	12
1043				94		20	Male	Non-hispanic	White	0		18	6	12
1043	31	79	-50	95		20	Male	Non-hispanic	White	0		18	6	12
1043	83	24	25	96	1062	20	Male	Non-hispanic	White	0		18	6	12
1043	80	14	24	97	103	20	Male	Non-hispanic	White	0		18	6	12
1043	77	27	34	98	105	20	Male	Non-hispanic	White	0		18	6	12
1043	82	1	29	99	94	20	Male	Non-hispanic	White	0		18	6	12
1043	71	18	23	100	181	20	Male	Non-hispanic	White	0		18	6	12
1043	90	16	31	101	939	20	Male	Non-hispanic	White	0		18	6	12
1043	85	78	32	102	186	20	Male	Non-hispanic	White	0		18	6	12
1043				103		20	Male	Non-hispanic	White	0		18	6	12
1043				104		20	Male	Non-hispanic	White	0		18	6	12
1043				105		20	Male	Non-hispanic	White	0		18	6	12
1044				1	0	24	Female	Non-hispanic	White	0	6	17	17	3
1044	82	20	38	2		24	Female	Non-hispanic	White	0	6	17	17	3
1044	87	19	43	3	116	24	Female	Non-hispanic	White	0	6	17	17	3
1044	50	35	17	4	179	24	Female	Non-hispanic	White	0	6	17	17	3
1044	72	9	11	5	157	24	Female	Non-hispanic	White	0	6	17	17	3
1044	30	50	-27	6	730	24	Female	Non-hispanic	White	0	6	17	17	3
1044	50	62	-33	7	83	24	Female	Non-hispanic	White	0	6	17	17	3
1044	7	82	-35	8	144	24	Female	Non-hispanic	White	0	6	17	17	3
1044	74	37	18	9	133	24	Female	Non-hispanic	White	0	6	17	17	3
1044	36	29	-12	10	363	24	Female	Non-hispanic	White	0	6	17	17	3
1044				11		24	Female	Non-hispanic	White	0	6	17	17	3
1044	74	12	40	12		24	Female	Non-hispanic	White	0	6	17	17	3
1044	23	22	17	13	384	24	Female	Non-hispanic	White	0	6	17	17	3
1044	50	12	22	14	175	24	Female	Non-hispanic	White	0	6	17	17	3
1044	50	43	10	15	166	24	Female	Non-hispanic	White	0	6	17	17	3
1044	91	30	14	16	710	24	Female	Non-hispanic	White	0	6	17	17	3
1044	71	16	19	17	153	24	Female	Non-hispanic	White	0	6	17	17	3
1044	39	22	19	18	111	24	Female	Non-hispanic	White	0	6	17	17	3
1044	73	27	20	19	151	24	Female	Non-hispanic	White	0	6	17	17	3
1044	83	11	31	20	238	24	Female	Non-hispanic	White	0	6	17	17	3
1044	21	40	10	21	824	24	Female	Non-hispanic	White	0	6	17	17	3
1044	50	23	32	22	175	24	Female	Non-hispanic	White	0	6	17	17	3
1044	73	18	25	23	98	24	Female	Non-hispanic	White	0	6	17	17	3
1044	83	15	34	24	253	24	Female	Non-hispanic	White	0	6	17	17	3
1044	83	26	23	25	83	24	Female	Non-hispanic	White	0	6	17	17	3
1044	26	50	0	26	907	24	Female	Non-hispanic	White	0	6	17	17	3
1044	30	12	31	27	100	24	Female	Non-hispanic	White	0	6	17	17	3
1044	65	20	31	28	116	24	Female	Non-hispanic	White	0	6	17	17	3
1044	44	31	16	29	173	24	Female	Non-hispanic	White	0	6	17	17	3
1044	67	16	21	30	227	24	Female	Non-hispanic	White	0	6	17	17	3
1044	80	17	32	31	673	24	Female	Non-hispanic	White	0	6	17	17	3
1044	79	21	30	32	197	24	Female	Non-hispanic	White	0	6	17	17	3
1044	69	15	35	33	153	24	Female	Non-hispanic	White	0	6	17	17	3
1044	26	26	26	34	61	24	Female	Non-hispanic	White	0	6	17	17	3
1044	62	62	-9	35	90	24	Female	Non-hispanic	White	0	6	17	17	3
1044	83	18	22	36	1020	24	Female	Non-hispanic	White	0	6	17	17	3
1044	76	23	27	37	170	24	Female	Non-hispanic	White	0	6	17	17	3
1044	87	8	37	38	142	24	Female	Non-hispanic	White	0	6	17	17	3
1044	81	15	30	39	238	24	Female	Non-hispanic	White	0	6	17	17	3
1044	85	15	35	40	140	24	Female	Non-hispanic	White	0	6	17	17	3
1044	87	10	39	41	651	24	Female	Non-hispanic	White	0	6	17	17	3
1044	85	12	33	42	66	24	Female	Non-hispanic	White	0	6	17	17	3
1044	94	0	0	43	227	24	Female	Non-hispanic	White	0	6	17	17	3
1044				44		24	Female	Non-hispanic	White	0	6	17	17	3
1044	88	6	43	45		24	Female	Non-hispanic	White	0	6	17	17	3
1044				46		24	Female	Non-hispanic	White	0	6	17	17	3
1044	65	10	14	47		24	Female	Non-hispanic	White	0	6	17	17	3
1044	94	11	43	48	103	24	Female	Non-hispanic	White	0	6	17	17	3
1044	50	37	0	49	46	24	Female	Non-hispanic	White	0	6	17	17	3
1044	7	18	43	50	369	24	Female	Non-hispanic	White	0	6	17	17	3
1044	40	16	22	51	754	24	Female	Non-hispanic	White	0	6	17	17	3
1044	71	13	37	52	216	24	Female	Non-hispanic	White	0	6	17	17	3
1044	85	13	31	53	28	24	Female	Non-hispanic	White	0	6	17	17	3
1044	88	20	26	54	92	24	Female	Non-hispanic	White	0	6	17	17	3
1044	32	16	34	55	253	24	Female	Non-hispanic	White	0	6	17	17	3
1044	71	33	38	56	815	24	Female	Non-hispanic	White	0	6	17	17	3
1044	90	13	36	57	203	24	Female	Non-hispanic	White	0	6	17	17	3
1044	93	11	37	58	109	24	Female	Non-hispanic	White	0	6	17	17	3
1044	44	40	12	59	157	24	Female	Non-hispanic	White	0	6	17	17	3
1044	50	15	41	60	155	24	Female	Non-hispanic	White	0	6	17	17	3
1044	44	26	0	61	852	24	Female	Non-hispanic	White	0	6	17	17	3
1044	14	60	12	62	170	24	Female	Non-hispanic	White	0	6	17	17	3
1044	10	65	-13	63	103	24	Female	Non-hispanic	White	0	6	17	17	3
1044	39	50	25	64	70	24	Female	Non-hispanic	White	0	6	17	17	3
1044	43	40	13	65	256	24	Female	Non-hispanic	White	0	6	17	17	3
1044	50	24	30	66	883	24	Female	Non-hispanic	White	0	6	17	17	3
1044	50	50	30	67	22	24	Female	Non-hispanic	White	0	6	17	17	3
1044	74	33	17	68	168	24	Female	Non-hispanic	White	0	6	17	17	3
1044	89	11	38	69	284	24	Female	Non-hispanic	White	0	6	17	17	3
1044	65	12	34	70	109	24	Female	Non-hispanic	White	0	6	17	17	3
1044	64	40	12	71	708	24	Female	Non-hispanic	White	0	6	17	17	3
1044	37	50	21	72	146	24	Female	Non-hispanic	White	0	6	17	17	3
1044	50	84	0	73	168	24	Female	Non-hispanic	White	0	6	17	17	3
1044	79	50	0	74	304	24	Female	Non-hispanic	White	0	6	17	17	3
1044	69	50	0	75	175	24	Female	Non-hispanic	White	0	6	17	17	3
1044	50	50	14	76	660	24	Female	Non-hispanic	White	0	6	17	17	3
1044	88	24	29	77	267	24	Female	Non-hispanic	White	0	6	17	17	3
1044				78		24	Female	Non-hispanic	White	0	6	17	17	3
1044	50	50	0	79		24	Female	Non-hispanic	White	0	6	17	17	3
1044				80		24	Female	Non-hispanic	White	0	6	17	17	3
1044	38	41	20	81		24	Female	Non-hispanic	White	0	6	17	17	3
1044	38	37	25	82	116	24	Female	Non-hispanic	White	0	6	17	17	3
1044	20	27	0	83	111	24	Female	Non-hispanic	White	0	6	17	17	3
1044				84		24	Female	Non-hispanic	White	0	6	17	17	3
1044	74	13	31	85		24	Female	Non-hispanic	White	0	6	17	17	3
1044	79	25	14	86	893	24	Female	Non-hispanic	White	0	6	17	17	3
1044	75	24	28	87	175	24	Female	Non-hispanic	White	0	6	17	17	3
1044	67	34	18	88	74	24	Female	Non-hispanic	White	0	6	17	17	3
1044	71	50	26	89	153	24	Female	Non-hispanic	White	0	6	17	17	3
1044	85	16	28	90	72	24	Female	Non-hispanic	White	0	6	17	17	3
1044	70	17	17	91	874	24	Female	Non-hispanic	White	0	6	17	17	3
1044	65	23	22	92	271	24	Female	Non-hispanic	White	0	6	17	17	3
1044	67	18	31	93	107	24	Female	Non-hispanic	White	0	6	17	17	3
1044	72	50	21	94	227	24	Female	Non-hispanic	White	0	6	17	17	3
1044	18	50	0	95	66	24	Female	Non-hispanic	White	0	6	17	17	3
1044	78	18	32	96	854	24	Female	Non-hispanic	White	0	6	17	17	3
1044	75	38	17	97	155	24	Female	Non-hispanic	White	0	6	17	17	3
1044	40	5	18	98	144	24	Female	Non-hispanic	White	0	6	17	17	3
1044	64	28	20	99	225	24	Female	Non-hispanic	White	0	6	17	17	3
1044				100		24	Female	Non-hispanic	White	0	6	17	17	3
1044	89	28	32	101		24	Female	Non-hispanic	White	0	6	17	17	3
1044				102		24	Female	Non-hispanic	White	0	6	17	17	3
1044				103		24	Female	Non-hispanic	White	0	6	17	17	3
1044				104		24	Female	Non-hispanic	White	0	6	17	17	3
1044				105		24	Female	Non-hispanic	White	0	6	17	17	3
1045	71	27	17	1	0	44	Male	Non-hispanic	Multiple Races	0	47	11	21	22
1045	65	65	-12	2	325	44	Male	Non-hispanic	Multiple Races	0	47	11	21	22
1045	50	65	13	3	186	44	Male	Non-hispanic	Multiple Races	0	47	11	21	22
1045	53	24	0	4	159	44	Male	Non-hispanic	Multiple Races	0	47	11	21	22
1045	24	39	0	5	90	44	Male	Non-hispanic	Multiple Races	0	47	11	21	22
1045	43	53	2	6	749	44	Male	Non-hispanic	Multiple Races	0	47	11	21	22
1045	43	50	-7	7	249	44	Male	Non-hispanic	Multiple Races	0	47	11	21	22
1045	50	47	0	8	70	44	Male	Non-hispanic	Multiple Races	0	47	11	21	22
1045				9		44	Male	Non-hispanic	Multiple Races	0	47	11	21	22
1045				10		44	Male	Non-hispanic	Multiple Races	0	47	11	21	22
1045	46	59	-14	11		44	Male	Non-hispanic	Multiple Races	0	47	11	21	22
1045	64	36	22	12	330	44	Male	Non-hispanic	Multiple Races	0	47	11	21	22
1045	61	45	-5	13	135	44	Male	Non-hispanic	Multiple Races	0	47	11	21	22
1045	44	70	-13	14	181	44	Male	Non-hispanic	Multiple Races	0	47	11	21	22
1045	23	74	-31	15	96	44	Male	Non-hispanic	Multiple Races	0	47	11	21	22
1045	50	93	-29	16	699	44	Male	Non-hispanic	Multiple Races	0	47	11	21	22
1045	50	78	-27	17	177	44	Male	Non-hispanic	Multiple Races	0	47	11	21	22
1045	50	68	-10	18	256	44	Male	Non-hispanic	Multiple Races	0	47	11	21	22
1045	29	76	-15	19	107	44	Male	Non-hispanic	Multiple Races	0	47	11	21	22
1045	28	43	6	20	116	44	Male	Non-hispanic	Multiple Races	0	47	11	21	22
1045	84	10	31	21	741	44	Male	Non-hispanic	Multiple Races	0	47	11	21	22
1045	78	23	33	22	232	44	Male	Non-hispanic	Multiple Races	0	47	11	21	22
1045	75	14	25	23	177	44	Male	Non-hispanic	Multiple Races	0	47	11	21	22
1045	66	34	18	24	157	44	Male	Non-hispanic	Multiple Races	0	47	11	21	22
1045				25		44	Male	Non-hispanic	Multiple Races	0	47	11	21	22
1045	71	24	27	26		44	Male	Non-hispanic	Multiple Races	0	47	11	21	22
1045	50	25	19	27	179	44	Male	Non-hispanic	Multiple Races	0	47	11	21	22
1045	50	27	14	28	105	44	Male	Non-hispanic	Multiple Races	0	47	11	21	22
1045	32	67	0	29	308	44	Male	Non-hispanic	Multiple Races	0	47	11	21	22
1045	9	68	-7	30	214	44	Male	Non-hispanic	Multiple Races	0	47	11	21	22
1045	58	50	-2	31	592	44	Male	Non-hispanic	Multiple Races	0	47	11	21	22
1045	60	65	0	32	114	44	Male	Non-hispanic	Multiple Races	0	47	11	21	22
1045	66	67	-18	33	140	44	Male	Non-hispanic	Multiple Races	0	47	11	21	22
1045	73	65	-28	34	159	44	Male	Non-hispanic	Multiple Races	0	47	11	21	22
1045				35		44	Male	Non-hispanic	Multiple Races	0	47	11	21	22
1045	50	50	0	36		44	Male	Non-hispanic	Multiple Races	0	47	11	21	22
1045	59	50	-5	37	92	44	Male	Non-hispanic	Multiple Races	0	47	11	21	22
1045	50	60	-6	38	100	44	Male	Non-hispanic	Multiple Races	0	47	11	21	22
1045	50	43	-4	39	63	44	Male	Non-hispanic	Multiple Races	0	47	11	21	22
1045	50	50	-19	40	240	44	Male	Non-hispanic	Multiple Races	0	47	11	21	22
1045	50	78	-34	41	1035	44	Male	Non-hispanic	Multiple Races	0	47	11	21	22
1045	61	93	-35	42	129	44	Male	Non-hispanic	Multiple Races	0	47	11	21	22
1045	53	79	-37	43	201	44	Male	Non-hispanic	Multiple Races	0	47	11	21	22
1045	50	85	-31	44	192	44	Male	Non-hispanic	Multiple Races	0	47	11	21	22
1045	50	85	-33	45	151	44	Male	Non-hispanic	Multiple Races	0	47	11	21	22
1045	50	80	-27	46	904	44	Male	Non-hispanic	Multiple Races	0	47	11	21	22
1045	50	63	-11	47	118	44	Male	Non-hispanic	Multiple Races	0	47	11	21	22
1045	50	70	-25	48	70	44	Male	Non-hispanic	Multiple Races	0	47	11	21	22
1045				49		44	Male	Non-hispanic	Multiple Races	0	47	11	21	22
1045				50		44	Male	Non-hispanic	Multiple Races	0	47	11	21	22
1045	50	83	-23	51		44	Male	Non-hispanic	Multiple Races	0	47	11	21	22
1045	50	80	-38	52	192	44	Male	Non-hispanic	Multiple Races	0	47	11	21	22
1045	50	98	-41	53	173	44	Male	Non-hispanic	Multiple Races	0	47	11	21	22
1045	50	80	-25	54	201	44	Male	Non-hispanic	Multiple Races	0	47	11	21	22
1045				55		44	Male	Non-hispanic	Multiple Races	0	47	11	21	22
1045	50	59	-8	56		44	Male	Non-hispanic	Multiple Races	0	47	11	21	22
1045	50	66	3	57	59	44	Male	Non-hispanic	Multiple Races	0	47	11	21	22
1045	50	71	0	58	387	44	Male	Non-hispanic	Multiple Races	0	47	11	21	22
1045	50	70	-11	59	212	44	Male	Non-hispanic	Multiple Races	0	47	11	21	22
1045	9	84	-18	60	212	44	Male	Non-hispanic	Multiple Races	0	47	11	21	22
1045	50	50	0	61	653	44	Male	Non-hispanic	Multiple Races	0	47	11	21	22
1045				62		44	Male	Non-hispanic	Multiple Races	0	47	11	21	22
1045				63		44	Male	Non-hispanic	Multiple Races	0	47	11	21	22
1045	50	70	-13	64		44	Male	Non-hispanic	Multiple Races	0	47	11	21	22
1045	39	78	-34	65	83	44	Male	Non-hispanic	Multiple Races	0	47	11	21	22
1045	50	64	-6	66	896	44	Male	Non-hispanic	Multiple Races	0	47	11	21	22
1045	50	65	-15	67	184	44	Male	Non-hispanic	Multiple Races	0	47	11	21	22
1045	50	70	-17	68	114	44	Male	Non-hispanic	Multiple Races	0	47	11	21	22
1045	32	69	-16	69	190	44	Male	Non-hispanic	Multiple Races	0	47	11	21	22
1045	42	76	-13	70	179	44	Male	Non-hispanic	Multiple Races	0	47	11	21	22
1045	50	50	0	71	703	44	Male	Non-hispanic	Multiple Races	0	47	11	21	22
1045	50	44	0	72	264	44	Male	Non-hispanic	Multiple Races	0	47	11	21	22
1045	50	57	-6	73	90	44	Male	Non-hispanic	Multiple Races	0	47	11	21	22
1045				74		44	Male	Non-hispanic	Multiple Races	0	47	11	21	22
1045				75		44	Male	Non-hispanic	Multiple Races	0	47	11	21	22
1045	54	82	-23	76		44	Male	Non-hispanic	Multiple Races	0	47	11	21	22
1045	50	51	-5	77	245	44	Male	Non-hispanic	Multiple Races	0	47	11	21	22
1045	11	67	-18	78	201	44	Male	Non-hispanic	Multiple Races	0	47	11	21	22
1045	19	69	-19	79	166	44	Male	Non-hispanic	Multiple Races	0	47	11	21	22
1045	14	50	-9	80	236	44	Male	Non-hispanic	Multiple Races	0	47	11	21	22
1045				81		44	Male	Non-hispanic	Multiple Races	0	47	11	21	22
1045				82		44	Male	Non-hispanic	Multiple Races	0	47	11	21	22
1045				83		44	Male	Non-hispanic	Multiple Races	0	47	11	21	22
1045				84		44	Male	Non-hispanic	Multiple Races	0	47	11	21	22
1045				85		44	Male	Non-hispanic	Multiple Races	0	47	11	21	22
1045				86		44	Male	Non-hispanic	Multiple Races	0	47	11	21	22
1045				87		44	Male	Non-hispanic	Multiple Races	0	47	11	21	22
1045				88		44	Male	Non-hispanic	Multiple Races	0	47	11	21	22
1045				89		44	Male	Non-hispanic	Multiple Races	0	47	11	21	22
1045				90		44	Male	Non-hispanic	Multiple Races	0	47	11	21	22
1045				91		44	Male	Non-hispanic	Multiple Races	0	47	11	21	22
1045				92		44	Male	Non-hispanic	Multiple Races	0	47	11	21	22
1045				93		44	Male	Non-hispanic	Multiple Races	0	47	11	21	22
1045				94		44	Male	Non-hispanic	Multiple Races	0	47	11	21	22
1045				95		44	Male	Non-hispanic	Multiple Races	0	47	11	21	22
1045				96		44	Male	Non-hispanic	Multiple Races	0	47	11	21	22
1045				97		44	Male	Non-hispanic	Multiple Races	0	47	11	21	22
1045				98		44	Male	Non-hispanic	Multiple Races	0	47	11	21	22
1045				99		44	Male	Non-hispanic	Multiple Races	0	47	11	21	22
1045				100		44	Male	Non-hispanic	Multiple Races	0	47	11	21	22
1045				101		44	Male	Non-hispanic	Multiple Races	0	47	11	21	22
1045				102		44	Male	Non-hispanic	Multiple Races	0	47	11	21	22
1045				103		44	Male	Non-hispanic	Multiple Races	0	47	11	21	22
1045				104		44	Male	Non-hispanic	Multiple Races	0	47	11	21	22
1045				105		44	Male	Non-hispanic	Multiple Races	0	47	11	21	22
1046	50	27	24	1	0	27	Female	Hispanic	None of the above	0	16	20	12	5
1046	70	58	17	2	164	27	Female	Hispanic	None of the above	0	16	20	12	5
1046	66	48	16	3	227	27	Female	Hispanic	None of the above	0	16	20	12	5
1046	65	50	28	4	234	27	Female	Hispanic	None of the above	0	16	20	12	5
1046				5		27	Female	Hispanic	None of the above	0	16	20	12	5
1046	54	50	19	6		27	Female	Hispanic	None of the above	0	16	20	12	5
1046	56	42	21	7	301	27	Female	Hispanic	None of the above	0	16	20	12	5
1046	62	34	21	8	120	27	Female	Hispanic	None of the above	0	16	20	12	5
1046	66	21	35	9	229	27	Female	Hispanic	None of the above	0	16	20	12	5
1046	69	34	40	10	170	27	Female	Hispanic	None of the above	0	16	20	12	5
1046	63	47	14	11	662	27	Female	Hispanic	None of the above	0	16	20	12	5
1046				12		27	Female	Hispanic	None of the above	0	16	20	12	5
1046				13		27	Female	Hispanic	None of the above	0	16	20	12	5
1046	71	50	32	14		27	Female	Hispanic	None of the above	0	16	20	12	5
1046	50	44	23	15	144	27	Female	Hispanic	None of the above	0	16	20	12	5
1046	44	15	41	16	771	27	Female	Hispanic	None of the above	0	16	20	12	5
1046	74	25	30	17	87	27	Female	Hispanic	None of the above	0	16	20	12	5
1046	77	19	38	18	242	27	Female	Hispanic	None of the above	0	16	20	12	5
1046	62	43	24	19	166	27	Female	Hispanic	None of the above	0	16	20	12	5
1046				20		27	Female	Hispanic	None of the above	0	16	20	12	5
1046	50	30	0	21		27	Female	Hispanic	None of the above	0	16	20	12	5
1046	22	38	28	22	74	27	Female	Hispanic	None of the above	0	16	20	12	5
1046	78	5	36	23	328	27	Female	Hispanic	None of the above	0	16	20	12	5
1046	75	22	45	24	260	27	Female	Hispanic	None of the above	0	16	20	12	5
1046	35	0	25	25	170	27	Female	Hispanic	None of the above	0	16	20	12	5
1046	43	18	17	26	649	27	Female	Hispanic	None of the above	0	16	20	12	5
1046	74	33	17	27	269	27	Female	Hispanic	None of the above	0	16	20	12	5
1046	66	15	0	28	197	27	Female	Hispanic	None of the above	0	16	20	12	5
1046				29		27	Female	Hispanic	None of the above	0	16	20	12	5
1046	50	7	18	30		27	Female	Hispanic	None of the above	0	16	20	12	5
1046	31	26	31	31	638	27	Female	Hispanic	None of the above	0	16	20	12	5
1046	50	78	30	32	98	27	Female	Hispanic	None of the above	0	16	20	12	5
1046	57	21	20	33	164	27	Female	Hispanic	None of the above	0	16	20	12	5
1046	65	41	20	34	90	27	Female	Hispanic	None of the above	0	16	20	12	5
1046	60	31	19	35	92	27	Female	Hispanic	None of the above	0	16	20	12	5
1046	74	38	38	36	1132	27	Female	Hispanic	None of the above	0	16	20	12	5
1046	62	28	12	37	177	27	Female	Hispanic	None of the above	0	16	20	12	5
1046	66	25	39	38	111	27	Female	Hispanic	None of the above	0	16	20	12	5
1046	75	14	36	39	190	27	Female	Hispanic	None of the above	0	16	20	12	5
1046	79	69	35	40	52	27	Female	Hispanic	None of the above	0	16	20	12	5
1046	100	66	31	41	804	27	Female	Hispanic	None of the above	0	16	20	12	5
1046	77	46	15	42	157	27	Female	Hispanic	None of the above	0	16	20	12	5
1046	62	22	28	43	140	27	Female	Hispanic	None of the above	0	16	20	12	5
1046	58	27	36	44	280	27	Female	Hispanic	None of the above	0	16	20	12	5
1046	15	5	20	45	221	27	Female	Hispanic	None of the above	0	16	20	12	5
1046	50	36	37	46	605	27	Female	Hispanic	None of the above	0	16	20	12	5
1046	50	1	39	47	70	27	Female	Hispanic	None of the above	0	16	20	12	5
1046	48	7	10	48	374	27	Female	Hispanic	None of the above	0	16	20	12	5
1046	35	38	35	49	98	27	Female	Hispanic	None of the above	0	16	20	12	5
1046	81	8	34	50	264	27	Female	Hispanic	None of the above	0	16	20	12	5
1046	50	29	32	51	647	27	Female	Hispanic	None of the above	0	16	20	12	5
1046	62	9	30	52	103	27	Female	Hispanic	None of the above	0	16	20	12	5
1046	17	25	37	53	66	27	Female	Hispanic	None of the above	0	16	20	12	5
1046	85	8	33	54	76	27	Female	Hispanic	None of the above	0	16	20	12	5
1046	73	1	48	55	341	27	Female	Hispanic	None of the above	0	16	20	12	5
1046	78	9	46	56	911	27	Female	Hispanic	None of the above	0	16	20	12	5
1046	91	19	43	57	264	27	Female	Hispanic	None of the above	0	16	20	12	5
1046	75	19	32	58	157	27	Female	Hispanic	None of the above	0	16	20	12	5
1046	49	45	31	59	170	27	Female	Hispanic	None of the above	0	16	20	12	5
1046	96	31	39	60	190	27	Female	Hispanic	None of the above	0	16	20	12	5
1046	50	28	43	61	754	27	Female	Hispanic	None of the above	0	16	20	12	5
1046	89	44	29	62	214	27	Female	Hispanic	None of the above	0	16	20	12	5
1046	78	26	44	63	85	27	Female	Hispanic	None of the above	0	16	20	12	5
1046	50	4	43	64	199	27	Female	Hispanic	None of the above	0	16	20	12	5
1046	50	11	39	65	111	27	Female	Hispanic	None of the above	0	16	20	12	5
1046	70	13	36	66	734	27	Female	Hispanic	None of the above	0	16	20	12	5
1046	69	19	40	67	129	27	Female	Hispanic	None of the above	0	16	20	12	5
1046	83	5	27	68	74	27	Female	Hispanic	None of the above	0	16	20	12	5
1046	91	50	29	69	98	27	Female	Hispanic	None of the above	0	16	20	12	5
1046	50	30	38	70	118	27	Female	Hispanic	None of the above	0	16	20	12	5
1046	50	23	33	71	957	27	Female	Hispanic	None of the above	0	16	20	12	5
1046	82	30	41	72	310	27	Female	Hispanic	None of the above	0	16	20	12	5
1046	25	21	37	73	83	27	Female	Hispanic	None of the above	0	16	20	12	5
1046	33	34	28	74	127	27	Female	Hispanic	None of the above	0	16	20	12	5
1046	50	20	41	75	319	27	Female	Hispanic	None of the above	0	16	20	12	5
1046	50	15	32	76	743	27	Female	Hispanic	None of the above	0	16	20	12	5
1046	50	16	41	77	100	27	Female	Hispanic	None of the above	0	16	20	12	5
1046	50	5	43	78	149	27	Female	Hispanic	None of the above	0	16	20	12	5
1046	73	27	31	79	70	27	Female	Hispanic	None of the above	0	16	20	12	5
1046	50	64	34	80	308	27	Female	Hispanic	None of the above	0	16	20	12	5
1046	50	50	26	81	813	27	Female	Hispanic	None of the above	0	16	20	12	5
1046	50	27	41	82	170	27	Female	Hispanic	None of the above	0	16	20	12	5
1046	50	0	0	83	175	27	Female	Hispanic	None of the above	0	16	20	12	5
1046	68	30	39	84	170	27	Female	Hispanic	None of the above	0	16	20	12	5
1046	60	12	31	85	120	27	Female	Hispanic	None of the above	0	16	20	12	5
1046				86		27	Female	Hispanic	None of the above	0	16	20	12	5
1046	50	21	45	87		27	Female	Hispanic	None of the above	0	16	20	12	5
1046	50	50	44	88	114	27	Female	Hispanic	None of the above	0	16	20	12	5
1046	42	23	29	89	175	27	Female	Hispanic	None of the above	0	16	20	12	5
1046	50	50	42	90	229	27	Female	Hispanic	None of the above	0	16	20	12	5
1046	50	30	45	91	749	27	Female	Hispanic	None of the above	0	16	20	12	5
1046	47	34	33	92	76	27	Female	Hispanic	None of the above	0	16	20	12	5
1046	50	49	50	93	74	27	Female	Hispanic	None of the above	0	16	20	12	5
1046	50	31	50	94	140	27	Female	Hispanic	None of the above	0	16	20	12	5
1046	83	22	34	95	260	27	Female	Hispanic	None of the above	0	16	20	12	5
1046	50	31	44	96	911	27	Female	Hispanic	None of the above	0	16	20	12	5
1046	50	20	47	97	114	27	Female	Hispanic	None of the above	0	16	20	12	5
1046	50	50	45	98	201	27	Female	Hispanic	None of the above	0	16	20	12	5
1046	52	39	35	99	133	27	Female	Hispanic	None of the above	0	16	20	12	5
1046	39	17	42	100	190	27	Female	Hispanic	None of the above	0	16	20	12	5
1046	33	50	44	101	662	27	Female	Hispanic	None of the above	0	16	20	12	5
1046	50	40	40	102	155	27	Female	Hispanic	None of the above	0	16	20	12	5
1046	50	23	44	103	120	27	Female	Hispanic	None of the above	0	16	20	12	5
1046	50	29	50	104	192	27	Female	Hispanic	None of the above	0	16	20	12	5
1046	50	22	46	105	109	27	Female	Hispanic	None of the above	0	16	20	12	5
1047	70	15	0	1	0	48	Female	Hispanic	White	0	17	18	18	2
1047	44	16	-1	2	352	48	Female	Hispanic	White	0	17	18	18	2
1047	78	1	7	3	61	48	Female	Hispanic	White	0	17	18	18	2
1047	67	50	0	4	81	48	Female	Hispanic	White	0	17	18	18	2
1047	56	23	17	5	59	48	Female	Hispanic	White	0	17	18	18	2
1047	75	0	27	6	1057	48	Female	Hispanic	White	0	17	18	18	2
1047	76	16	10	7	28	48	Female	Hispanic	White	0	17	18	18	2
1047	100	12	45	8	120	48	Female	Hispanic	White	0	17	18	18	2
1047	63	17	15	9	79	48	Female	Hispanic	White	0	17	18	18	2
1047				10		48	Female	Hispanic	White	0	17	18	18	2
1047	50	18	12	11		48	Female	Hispanic	White	0	17	18	18	2
1047	76	20	0	12	74	48	Female	Hispanic	White	0	17	18	18	2
1047	64	57	20	13	173	48	Female	Hispanic	White	0	17	18	18	2
1047	72	5	21	14	79	48	Female	Hispanic	White	0	17	18	18	2
1047	76	21	14	15	306	48	Female	Hispanic	White	0	17	18	18	2
1047	82	15	26	16	824	48	Female	Hispanic	White	0	17	18	18	2
1047	83	6	42	17	212	48	Female	Hispanic	White	0	17	18	18	2
1047	50	50	0	18	208	48	Female	Hispanic	White	0	17	18	18	2
1047	94	8	25	19	129	48	Female	Hispanic	White	0	17	18	18	2
1047	81	11	32	20	153	48	Female	Hispanic	White	0	17	18	18	2
1047	59	22	0	21	741	48	Female	Hispanic	White	0	17	18	18	2
1047	50	11	14	22	70	48	Female	Hispanic	White	0	17	18	18	2
1047	16	15	0	23	218	48	Female	Hispanic	White	0	17	18	18	2
1047	81	9	36	24	238	48	Female	Hispanic	White	0	17	18	18	2
1047	65	62	17	25	87	48	Female	Hispanic	White	0	17	18	18	2
1047	50	12	35	26	824	48	Female	Hispanic	White	0	17	18	18	2
1047	73	20	19	27	120	48	Female	Hispanic	White	0	17	18	18	2
1047				28		48	Female	Hispanic	White	0	17	18	18	2
1047	71	13	23	29		48	Female	Hispanic	White	0	17	18	18	2
1047	63	11	27	30	90	48	Female	Hispanic	White	0	17	18	18	2
1047	50	50	1	31	747	48	Female	Hispanic	White	0	17	18	18	2
1047	70	19	15	32	144	48	Female	Hispanic	White	0	17	18	18	2
1047	77	16	12	33	96	48	Female	Hispanic	White	0	17	18	18	2
1047	74	50	25	34	59	48	Female	Hispanic	White	0	17	18	18	2
1047	66	27	14	35	63	48	Female	Hispanic	White	0	17	18	18	2
1047	74	53	17	36	1031	48	Female	Hispanic	White	0	17	18	18	2
1047				37		48	Female	Hispanic	White	0	17	18	18	2
1047	92	22	17	38		48	Female	Hispanic	White	0	17	18	18	2
1047	75	75	21	39	125	48	Female	Hispanic	White	0	17	18	18	2
1047	50	59	0	40	205	48	Female	Hispanic	White	0	17	18	18	2
1047	70	75	0	41	843	48	Female	Hispanic	White	0	17	18	18	2
1047				42		48	Female	Hispanic	White	0	17	18	18	2
1047	68	81	-4	43		48	Female	Hispanic	White	0	17	18	18	2
1047	64	50	15	44	98	48	Female	Hispanic	White	0	17	18	18	2
1047	50	50	13	45	146	48	Female	Hispanic	White	0	17	18	18	2
1047				46		48	Female	Hispanic	White	0	17	18	18	2
1047	50	19	4	47		48	Female	Hispanic	White	0	17	18	18	2
1047	73	18	0	48	474	48	Female	Hispanic	White	0	17	18	18	2
1047	59	59	14	49	107	48	Female	Hispanic	White	0	17	18	18	2
1047	82	50	0	50	299	48	Female	Hispanic	White	0	17	18	18	2
1047				51		48	Female	Hispanic	White	0	17	18	18	2
1047	50	50	0	52		48	Female	Hispanic	White	0	17	18	18	2
1047	50	50	5	53	26	48	Female	Hispanic	White	0	17	18	18	2
1047	29	71	0	54	208	48	Female	Hispanic	White	0	17	18	18	2
1047	71	50	20	55	205	48	Female	Hispanic	White	0	17	18	18	2
1047	23	7	0	56	924	48	Female	Hispanic	White	0	17	18	18	2
1047	35	72	0	57	199	48	Female	Hispanic	White	0	17	18	18	2
1047	50	66	-23	58	90	48	Female	Hispanic	White	0	17	18	18	2
1047	65	68	-16	59	76	48	Female	Hispanic	White	0	17	18	18	2
1047	66	73	0	60	46	48	Female	Hispanic	White	0	17	18	18	2
1047				61		48	Female	Hispanic	White	0	17	18	18	2
1047	78	77	-26	62		48	Female	Hispanic	White	0	17	18	18	2
1047				63		48	Female	Hispanic	White	0	17	18	18	2
1047				64		48	Female	Hispanic	White	0	17	18	18	2
1047				65		48	Female	Hispanic	White	0	17	18	18	2
1047				66		48	Female	Hispanic	White	0	17	18	18	2
1047	75	20	0	67		48	Female	Hispanic	White	0	17	18	18	2
1047	79	19	0	68	131	48	Female	Hispanic	White	0	17	18	18	2
1047				69		48	Female	Hispanic	White	0	17	18	18	2
1047				70		48	Female	Hispanic	White	0	17	18	18	2
1047	50	45	0	71		48	Female	Hispanic	White	0	17	18	18	2
1047	78	21	0	72	74	48	Female	Hispanic	White	0	17	18	18	2
1047				73		48	Female	Hispanic	White	0	17	18	18	2
1047	33	50	0	74		48	Female	Hispanic	White	0	17	18	18	2
1047	64	21	25	75	135	48	Female	Hispanic	White	0	17	18	18	2
1047				76		48	Female	Hispanic	White	0	17	18	18	2
1047				77		48	Female	Hispanic	White	0	17	18	18	2
1047				78		48	Female	Hispanic	White	0	17	18	18	2
1047				79		48	Female	Hispanic	White	0	17	18	18	2
1047				80		48	Female	Hispanic	White	0	17	18	18	2
1047				81		48	Female	Hispanic	White	0	17	18	18	2
1047				82		48	Female	Hispanic	White	0	17	18	18	2
1047				83		48	Female	Hispanic	White	0	17	18	18	2
1047				84		48	Female	Hispanic	White	0	17	18	18	2
1047				85		48	Female	Hispanic	White	0	17	18	18	2
1047				86		48	Female	Hispanic	White	0	17	18	18	2
1047				87		48	Female	Hispanic	White	0	17	18	18	2
1047				88		48	Female	Hispanic	White	0	17	18	18	2
1047				89		48	Female	Hispanic	White	0	17	18	18	2
1047				90		48	Female	Hispanic	White	0	17	18	18	2
1047				91		48	Female	Hispanic	White	0	17	18	18	2
1047				92		48	Female	Hispanic	White	0	17	18	18	2
1047				93		48	Female	Hispanic	White	0	17	18	18	2
1047				94		48	Female	Hispanic	White	0	17	18	18	2
1047				95		48	Female	Hispanic	White	0	17	18	18	2
1047				96		48	Female	Hispanic	White	0	17	18	18	2
1047				97		48	Female	Hispanic	White	0	17	18	18	2
1047				98		48	Female	Hispanic	White	0	17	18	18	2
1047				99		48	Female	Hispanic	White	0	17	18	18	2
1047				100		48	Female	Hispanic	White	0	17	18	18	2
1047				101		48	Female	Hispanic	White	0	17	18	18	2
1047				102		48	Female	Hispanic	White	0	17	18	18	2
1047				103		48	Female	Hispanic	White	0	17	18	18	2
1047				104		48	Female	Hispanic	White	0	17	18	18	2
1047				105		48	Female	Hispanic	White	0	17	18	18	2
1048	97	10	30	1	0	24	Female	Hispanic	Multiple Races	0	3	26	12	0
1048	100	16	17	2	50	24	Female	Hispanic	Multiple Races	0	3	26	12	0
1048	100	100	50	3	153	24	Female	Hispanic	Multiple Races	0	3	26	12	0
1048	81	23	33	4	201	24	Female	Hispanic	Multiple Races	0	3	26	12	0
1048	100	0	50	5	63	24	Female	Hispanic	Multiple Races	0	3	26	12	0
1048				6		24	Female	Hispanic	Multiple Races	0	3	26	12	0
1048	70	3	50	7		24	Female	Hispanic	Multiple Races	0	3	26	12	0
1048	99	0	50	8	92	24	Female	Hispanic	Multiple Races	0	3	26	12	0
1048				9		24	Female	Hispanic	Multiple Races	0	3	26	12	0
1048	100	0	50	10		24	Female	Hispanic	Multiple Races	0	3	26	12	0
1048				11		24	Female	Hispanic	Multiple Races	0	3	26	12	0
1048	76	10	32	12		24	Female	Hispanic	Multiple Races	0	3	26	12	0
1048	52	4	50	13	76	24	Female	Hispanic	Multiple Races	0	3	26	12	0
1048	79	0	44	14	100	24	Female	Hispanic	Multiple Races	0	3	26	12	0
1048	88	10	44	15	280	24	Female	Hispanic	Multiple Races	0	3	26	12	0
1048	12	7	46	16	843	24	Female	Hispanic	Multiple Races	0	3	26	12	0
1048	89	3	50	17	166	24	Female	Hispanic	Multiple Races	0	3	26	12	0
1048	93	3	45	18	164	24	Female	Hispanic	Multiple Races	0	3	26	12	0
1048	89	2	45	19	179	24	Female	Hispanic	Multiple Races	0	3	26	12	0
1048	96	6	43	20	17	24	Female	Hispanic	Multiple Races	0	3	26	12	0
1048	68	18	41	21	854	24	Female	Hispanic	Multiple Races	0	3	26	12	0
1048	91	3	45	22	173	24	Female	Hispanic	Multiple Races	0	3	26	12	0
1048	94	8	42	23	133	24	Female	Hispanic	Multiple Races	0	3	26	12	0
1048	98	4	45	24	208	24	Female	Hispanic	Multiple Races	0	3	26	12	0
1048	99	0	50	25	92	24	Female	Hispanic	Multiple Races	0	3	26	12	0
1048	71	0	47	26	966	24	Female	Hispanic	Multiple Races	0	3	26	12	0
1048	87	5	46	27	92	24	Female	Hispanic	Multiple Races	0	3	26	12	0
1048	98	17	29	28	159	24	Female	Hispanic	Multiple Races	0	3	26	12	0
1048	100	1	40	29	138	24	Female	Hispanic	Multiple Races	0	3	26	12	0
1048	95	5	46	30	138	24	Female	Hispanic	Multiple Races	0	3	26	12	0
1048	84	6	42	31	920	24	Female	Hispanic	Multiple Races	0	3	26	12	0
1048	93	2	45	32	100	24	Female	Hispanic	Multiple Races	0	3	26	12	0
1048	98	0	47	33	142	24	Female	Hispanic	Multiple Races	0	3	26	12	0
1048				34		24	Female	Hispanic	Multiple Races	0	3	26	12	0
1048	95	4	47	35		24	Female	Hispanic	Multiple Races	0	3	26	12	0
1048	95	30	45	36	859	24	Female	Hispanic	Multiple Races	0	3	26	12	0
1048	95	3	45	37	33	24	Female	Hispanic	Multiple Races	0	3	26	12	0
1048	88	0	44	38	317	24	Female	Hispanic	Multiple Races	0	3	26	12	0
1048	100	5	47	39	90	24	Female	Hispanic	Multiple Races	0	3	26	12	0
1048				40		24	Female	Hispanic	Multiple Races	0	3	26	12	0
1048	93	2	44	41		24	Female	Hispanic	Multiple Races	0	3	26	12	0
1048	85	0	45	42	79	24	Female	Hispanic	Multiple Races	0	3	26	12	0
1048	95	1	44	43	216	24	Female	Hispanic	Multiple Races	0	3	26	12	0
1048	78	2	43	44	114	24	Female	Hispanic	Multiple Races	0	3	26	12	0
1048	75	5	45	45	201	24	Female	Hispanic	Multiple Races	0	3	26	12	0
1048				46		24	Female	Hispanic	Multiple Races	0	3	26	12	0
1048				47		24	Female	Hispanic	Multiple Races	0	3	26	12	0
1048	95	3	40	48		24	Female	Hispanic	Multiple Races	0	3	26	12	0
1048				49		24	Female	Hispanic	Multiple Races	0	3	26	12	0
1048	100	2	50	50		24	Female	Hispanic	Multiple Races	0	3	26	12	0
1048				51		24	Female	Hispanic	Multiple Races	0	3	26	12	0
1048				52		24	Female	Hispanic	Multiple Races	0	3	26	12	0
1048				53		24	Female	Hispanic	Multiple Races	0	3	26	12	0
1048				54		24	Female	Hispanic	Multiple Races	0	3	26	12	0
1048	100	3	46	55		24	Female	Hispanic	Multiple Races	0	3	26	12	0
1048	96	50	47	56	957	24	Female	Hispanic	Multiple Races	0	3	26	12	0
1048	94	100	45	57	52	24	Female	Hispanic	Multiple Races	0	3	26	12	0
1048	98	5	50	58	273	24	Female	Hispanic	Multiple Races	0	3	26	12	0
1048				59		24	Female	Hispanic	Multiple Races	0	3	26	12	0
1048				60		24	Female	Hispanic	Multiple Races	0	3	26	12	0
1048				61		24	Female	Hispanic	Multiple Races	0	3	26	12	0
1048	95	3	50	62		24	Female	Hispanic	Multiple Races	0	3	26	12	0
1048	99	50	49	63	120	24	Female	Hispanic	Multiple Races	0	3	26	12	0
1048				64		24	Female	Hispanic	Multiple Races	0	3	26	12	0
1048				65		24	Female	Hispanic	Multiple Races	0	3	26	12	0
1048	96	3	46	66		24	Female	Hispanic	Multiple Races	0	3	26	12	0
1048	96	1	49	67	59	24	Female	Hispanic	Multiple Races	0	3	26	12	0
1048	99	0	45	68	253	24	Female	Hispanic	Multiple Races	0	3	26	12	0
1048	97	3	47	69	111	24	Female	Hispanic	Multiple Races	0	3	26	12	0
1048				70		24	Female	Hispanic	Multiple Races	0	3	26	12	0
1048				71		24	Female	Hispanic	Multiple Races	0	3	26	12	0
1048	100	0	50	72		24	Female	Hispanic	Multiple Races	0	3	26	12	0
1048	100	3	47	73	74	24	Female	Hispanic	Multiple Races	0	3	26	12	0
1048	99	0	47	74	66	24	Female	Hispanic	Multiple Races	0	3	26	12	0
1048				75		24	Female	Hispanic	Multiple Races	0	3	26	12	0
1048	95	5	45	76		24	Female	Hispanic	Multiple Races	0	3	26	12	0
1048	100	3	49	77	96	24	Female	Hispanic	Multiple Races	0	3	26	12	0
1048	96	2	46	78	162	24	Female	Hispanic	Multiple Races	0	3	26	12	0
1048				79		24	Female	Hispanic	Multiple Races	0	3	26	12	0
1048				80		24	Female	Hispanic	Multiple Races	0	3	26	12	0
1048	76	9	47	81		24	Female	Hispanic	Multiple Races	0	3	26	12	0
1048				82		24	Female	Hispanic	Multiple Races	0	3	26	12	0
1048	97	6	49	83		24	Female	Hispanic	Multiple Races	0	3	26	12	0
1048	98	3	46	84	114	24	Female	Hispanic	Multiple Races	0	3	26	12	0
1048				85		24	Female	Hispanic	Multiple Races	0	3	26	12	0
1048	100	1	49	86		24	Female	Hispanic	Multiple Races	0	3	26	12	0
1048	98	2	44	87	249	24	Female	Hispanic	Multiple Races	0	3	26	12	0
1048				88		24	Female	Hispanic	Multiple Races	0	3	26	12	0
1048	81	7	47	89		24	Female	Hispanic	Multiple Races	0	3	26	12	0
1048				90		24	Female	Hispanic	Multiple Races	0	3	26	12	0
1048	97	1	48	91		24	Female	Hispanic	Multiple Races	0	3	26	12	0
1048	98	2	45	92	151	24	Female	Hispanic	Multiple Races	0	3	26	12	0
1048	98	2	48	93	157	24	Female	Hispanic	Multiple Races	0	3	26	12	0
1048				94		24	Female	Hispanic	Multiple Races	0	3	26	12	0
1048	95	3	44	95		24	Female	Hispanic	Multiple Races	0	3	26	12	0
1048				96		24	Female	Hispanic	Multiple Races	0	3	26	12	0
1048	96	6	47	97		24	Female	Hispanic	Multiple Races	0	3	26	12	0
1048	98	1	48	98	125	24	Female	Hispanic	Multiple Races	0	3	26	12	0
1048	97	0	48	99	129	24	Female	Hispanic	Multiple Races	0	3	26	12	0
1048	99	2	48	100	90	24	Female	Hispanic	Multiple Races	0	3	26	12	0
1048	94	1	49	101	968	24	Female	Hispanic	Multiple Races	0	3	26	12	0
1048	95	0	44	102	22	24	Female	Hispanic	Multiple Races	0	3	26	12	0
1048	100	0	47	103	358	24	Female	Hispanic	Multiple Races	0	3	26	12	0
1048	99	2	47	104	66	24	Female	Hispanic	Multiple Races	0	3	26	12	0
1048	99	0	48	105	81	24	Female	Hispanic	Multiple Races	0	3	26	12	0
1049	73	15	7	1	0	21	Female	Hispanic	None of the above	1	14	19	25	10
1049	33	40	19	2	92	21	Female	Hispanic	None of the above	1	14	19	25	10
1049	100	8	27	3	192	21	Female	Hispanic	None of the above	1	14	19	25	10
1049				4		21	Female	Hispanic	None of the above	1	14	19	25	10
1049	55	5	27	5		21	Female	Hispanic	None of the above	1	14	19	25	10
1049	14	15	10	6	880	21	Female	Hispanic	None of the above	1	14	19	25	10
1049	4	34	4	7	105	21	Female	Hispanic	None of the above	1	14	19	25	10
1049	27	18	4	8	264	21	Female	Hispanic	None of the above	1	14	19	25	10
1049	55	7	19	9	57	21	Female	Hispanic	None of the above	1	14	19	25	10
1049	81	0	24	10	210	21	Female	Hispanic	None of the above	1	14	19	25	10
1049	25	18	22	11	854	21	Female	Hispanic	None of the above	1	14	19	25	10
1049	14	50	14	12	135	21	Female	Hispanic	None of the above	1	14	19	25	10
1049	67	11	16	13	157	21	Female	Hispanic	None of the above	1	14	19	25	10
1049	26	30	18	14	151	21	Female	Hispanic	None of the above	1	14	19	25	10
1049	27	8	21	15	59	21	Female	Hispanic	None of the above	1	14	19	25	10
1049	37	14	25	16	939	21	Female	Hispanic	None of the above	1	14	19	25	10
1049	21	24	7	17	135	21	Female	Hispanic	None of the above	1	14	19	25	10
1049	34	40	6	18	70	21	Female	Hispanic	None of the above	1	14	19	25	10
1049				19		21	Female	Hispanic	None of the above	1	14	19	25	10
1049	58	9	31	20		21	Female	Hispanic	None of the above	1	14	19	25	10
1049	56	8	23	21	996	21	Female	Hispanic	None of the above	1	14	19	25	10
1049	64	50	27	22	142	21	Female	Hispanic	None of the above	1	14	19	25	10
1049				23		21	Female	Hispanic	None of the above	1	14	19	25	10
1049	59	5	29	24		21	Female	Hispanic	None of the above	1	14	19	25	10
1049	52	0	34	25	153	21	Female	Hispanic	None of the above	1	14	19	25	10
1049				26		21	Female	Hispanic	None of the above	1	14	19	25	10
1049	75	3	21	27		21	Female	Hispanic	None of the above	1	14	19	25	10
1049	52	5	37	28	118	21	Female	Hispanic	None of the above	1	14	19	25	10
1049	60	6	23	29	125	21	Female	Hispanic	None of the above	1	14	19	25	10
1049	37	5	19	30	48	21	Female	Hispanic	None of the above	1	14	19	25	10
1049	50	0	34	31	944	21	Female	Hispanic	None of the above	1	14	19	25	10
1049	31	4	24	32	46	21	Female	Hispanic	None of the above	1	14	19	25	10
1049				33		21	Female	Hispanic	None of the above	1	14	19	25	10
1049	36	4	24	34		21	Female	Hispanic	None of the above	1	14	19	25	10
1049				35		21	Female	Hispanic	None of the above	1	14	19	25	10
1049	50	7	21	36		21	Female	Hispanic	None of the above	1	14	19	25	10
1049				37		21	Female	Hispanic	None of the above	1	14	19	25	10
1049	50	4	16	38		21	Female	Hispanic	None of the above	1	14	19	25	10
1049	9	1	14	39	275	21	Female	Hispanic	None of the above	1	14	19	25	10
1049	25	2	0	40	107	21	Female	Hispanic	None of the above	1	14	19	25	10
1049	92	2	35	41	981	21	Female	Hispanic	None of the above	1	14	19	25	10
1049				42		21	Female	Hispanic	None of the above	1	14	19	25	10
1049	72	0	29	43		21	Female	Hispanic	None of the above	1	14	19	25	10
1049				44		21	Female	Hispanic	None of the above	1	14	19	25	10
1049				45		21	Female	Hispanic	None of the above	1	14	19	25	10
1049				46		21	Female	Hispanic	None of the above	1	14	19	25	10
1049				47		21	Female	Hispanic	None of the above	1	14	19	25	10
1049				48		21	Female	Hispanic	None of the above	1	14	19	25	10
1049	9	7	9	49		21	Female	Hispanic	None of the above	1	14	19	25	10
1049	15	13	10	50	57	21	Female	Hispanic	None of the above	1	14	19	25	10
1049				51		21	Female	Hispanic	None of the above	1	14	19	25	10
1049				52		21	Female	Hispanic	None of the above	1	14	19	25	10
1049				53		21	Female	Hispanic	None of the above	1	14	19	25	10
1049				54		21	Female	Hispanic	None of the above	1	14	19	25	10
1049	21	6	14	55		21	Female	Hispanic	None of the above	1	14	19	25	10
1049	37	7	16	56	924	21	Female	Hispanic	None of the above	1	14	19	25	10
1049				57		21	Female	Hispanic	None of the above	1	14	19	25	10
1049	69	2	21	58		21	Female	Hispanic	None of the above	1	14	19	25	10
1049	27	2	21	59	262	21	Female	Hispanic	None of the above	1	14	19	25	10
1049	5	15	18	60	83	21	Female	Hispanic	None of the above	1	14	19	25	10
1049	25	0	22	61	874	21	Female	Hispanic	None of the above	1	14	19	25	10
1049	55	0	33	62	125	21	Female	Hispanic	None of the above	1	14	19	25	10
1049	38	1	29	63	116	21	Female	Hispanic	None of the above	1	14	19	25	10
1049	69	0	50	64	85	21	Female	Hispanic	None of the above	1	14	19	25	10
1049	58	6	24	65	236	21	Female	Hispanic	None of the above	1	14	19	25	10
1049				66		21	Female	Hispanic	None of the above	1	14	19	25	10
1049	20	3	18	67		21	Female	Hispanic	None of the above	1	14	19	25	10
1049	73	0	31	68	120	21	Female	Hispanic	None of the above	1	14	19	25	10
1049	40	5	23	69	162	21	Female	Hispanic	None of the above	1	14	19	25	10
1049				70		21	Female	Hispanic	None of the above	1	14	19	25	10
1049	43	0	23	71		21	Female	Hispanic	None of the above	1	14	19	25	10
1049	3	7	18	72	179	21	Female	Hispanic	None of the above	1	14	19	25	10
1049	60	4	17	73	166	21	Female	Hispanic	None of the above	1	14	19	25	10
1049	73	1	28	74	107	21	Female	Hispanic	None of the above	1	14	19	25	10
1049				75		21	Female	Hispanic	None of the above	1	14	19	25	10
1049	39	6	20	76		21	Female	Hispanic	None of the above	1	14	19	25	10
1049	57	0	29	77	118	21	Female	Hispanic	None of the above	1	14	19	25	10
1049	37	3	23	78	245	21	Female	Hispanic	None of the above	1	14	19	25	10
1049	36	2	24	79	103	21	Female	Hispanic	None of the above	1	14	19	25	10
1049	33	6	15	80	135	21	Female	Hispanic	None of the above	1	14	19	25	10
1049	40	9	23	81	880	21	Female	Hispanic	None of the above	1	14	19	25	10
1049				82		21	Female	Hispanic	None of the above	1	14	19	25	10
1049	5	3	8	83		21	Female	Hispanic	None of the above	1	14	19	25	10
1049	49	5	19	84	258	21	Female	Hispanic	None of the above	1	14	19	25	10
1049				85		21	Female	Hispanic	None of the above	1	14	19	25	10
1049	46	3	15	86		21	Female	Hispanic	None of the above	1	14	19	25	10
1049	45	3	28	87	120	21	Female	Hispanic	None of the above	1	14	19	25	10
1049				88		21	Female	Hispanic	None of the above	1	14	19	25	10
1049	35	0	24	89		21	Female	Hispanic	None of the above	1	14	19	25	10
1049	47	0	13	90	142	21	Female	Hispanic	None of the above	1	14	19	25	10
1049	52	0	21	91	856	21	Female	Hispanic	None of the above	1	14	19	25	10
1049	55	0	19	92	85	21	Female	Hispanic	None of the above	1	14	19	25	10
1049				93		21	Female	Hispanic	None of the above	1	14	19	25	10
1049				94		21	Female	Hispanic	None of the above	1	14	19	25	10
1049	41	0	19	95		21	Female	Hispanic	None of the above	1	14	19	25	10
1049	42	1	27	96	966	21	Female	Hispanic	None of the above	1	14	19	25	10
1049	50	1	25	97	129	21	Female	Hispanic	None of the above	1	14	19	25	10
1049				98		21	Female	Hispanic	None of the above	1	14	19	25	10
1049	60	0	27	99		21	Female	Hispanic	None of the above	1	14	19	25	10
1049	68	0	34	100	151	21	Female	Hispanic	None of the above	1	14	19	25	10
1049	47	0	16	101	819	21	Female	Hispanic	None of the above	1	14	19	25	10
1049	44	0	28	102	57	21	Female	Hispanic	None of the above	1	14	19	25	10
1049				103		21	Female	Hispanic	None of the above	1	14	19	25	10
1049				104		21	Female	Hispanic	None of the above	1	14	19	25	10
1049	29	0	25	105		21	Female	Hispanic	None of the above	1	14	19	25	10
1051				1	0	19	Female	Non-hispanic	Asian	0	15	21	5	12
1051	64	0	16	2		19	Female	Non-hispanic	Asian	0	15	21	5	12
1051	78	0	31	3	214	19	Female	Non-hispanic	Asian	0	15	21	5	12
1051	62	10	10	4	173	19	Female	Non-hispanic	Asian	0	15	21	5	12
1051	70	10	0	5	168	19	Female	Non-hispanic	Asian	0	15	21	5	12
1051	50	0	19	6	754	19	Female	Non-hispanic	Asian	0	15	21	5	12
1051	35	25	0	7	170	19	Female	Non-hispanic	Asian	0	15	21	5	12
1051				8		19	Female	Non-hispanic	Asian	0	15	21	5	12
1051	50	10	-8	9		19	Female	Non-hispanic	Asian	0	15	21	5	12
1051	40	15	-20	10	127	19	Female	Non-hispanic	Asian	0	15	21	5	12
1051	30	30	-5	11	795	19	Female	Non-hispanic	Asian	0	15	21	5	12
1051	30	25	-5	12	173	19	Female	Non-hispanic	Asian	0	15	21	5	12
1051	40	5	0	13	103	19	Female	Non-hispanic	Asian	0	15	21	5	12
1051	50	15	0	14	304	19	Female	Non-hispanic	Asian	0	15	21	5	12
1051	50	0	0	15	109	19	Female	Non-hispanic	Asian	0	15	21	5	12
1051				16		19	Female	Non-hispanic	Asian	0	15	21	5	12
1051	50	0	10	17		19	Female	Non-hispanic	Asian	0	15	21	5	12
1051	50	0	0	18	336	19	Female	Non-hispanic	Asian	0	15	21	5	12
1051	50	0	0	19	135	19	Female	Non-hispanic	Asian	0	15	21	5	12
1051	40	8	-10	20	159	19	Female	Non-hispanic	Asian	0	15	21	5	12
1051	40	5	0	21	743	19	Female	Non-hispanic	Asian	0	15	21	5	12
1051				22		19	Female	Non-hispanic	Asian	0	15	21	5	12
1051				23		19	Female	Non-hispanic	Asian	0	15	21	5	12
1051				24		19	Female	Non-hispanic	Asian	0	15	21	5	12
1051	75	0	10	25		19	Female	Non-hispanic	Asian	0	15	21	5	12
1051				26		19	Female	Non-hispanic	Asian	0	15	21	5	12
1051	50	0	0	27		19	Female	Non-hispanic	Asian	0	15	21	5	12
1051	50	0	15	28	181	19	Female	Non-hispanic	Asian	0	15	21	5	12
1051	50	0	-2	29	81	19	Female	Non-hispanic	Asian	0	15	21	5	12
1051	50	0	0	30	242	19	Female	Non-hispanic	Asian	0	15	21	5	12
1051				31		19	Female	Non-hispanic	Asian	0	15	21	5	12
1051				32		19	Female	Non-hispanic	Asian	0	15	21	5	12
1051	45	0	0	33		19	Female	Non-hispanic	Asian	0	15	21	5	12
1051				34		19	Female	Non-hispanic	Asian	0	15	21	5	12
1051	35	40	-10	35		19	Female	Non-hispanic	Asian	0	15	21	5	12
1051	40	15	-10	36	832	19	Female	Non-hispanic	Asian	0	15	21	5	12
1051	35	0	20	37	190	19	Female	Non-hispanic	Asian	0	15	21	5	12
1051	50	0	10	38	70	19	Female	Non-hispanic	Asian	0	15	21	5	12
1051	60	0	10	39	175	19	Female	Non-hispanic	Asian	0	15	21	5	12
1051				40		19	Female	Non-hispanic	Asian	0	15	21	5	12
1051	40	0	0	41		19	Female	Non-hispanic	Asian	0	15	21	5	12
1051				42		19	Female	Non-hispanic	Asian	0	15	21	5	12
1051				43		19	Female	Non-hispanic	Asian	0	15	21	5	12
1051	20	5	-10	44		19	Female	Non-hispanic	Asian	0	15	21	5	12
1051	45	0	-5	45	162	19	Female	Non-hispanic	Asian	0	15	21	5	12
1051	45	5	0	46	686	19	Female	Non-hispanic	Asian	0	15	21	5	12
1051				47		19	Female	Non-hispanic	Asian	0	15	21	5	12
1051	40	0	0	48		19	Female	Non-hispanic	Asian	0	15	21	5	12
1051	43	0	10	49	74	19	Female	Non-hispanic	Asian	0	15	21	5	12
1051				50		19	Female	Non-hispanic	Asian	0	15	21	5	12
1051	40	3	-5	51		19	Female	Non-hispanic	Asian	0	15	21	5	12
1051	60	0	0	52	138	19	Female	Non-hispanic	Asian	0	15	21	5	12
1051	45	0	0	53	181	19	Female	Non-hispanic	Asian	0	15	21	5	12
1051				54		19	Female	Non-hispanic	Asian	0	15	21	5	12
1051	45	0	-5	55		19	Female	Non-hispanic	Asian	0	15	21	5	12
1051				56		19	Female	Non-hispanic	Asian	0	15	21	5	12
1051				57		19	Female	Non-hispanic	Asian	0	15	21	5	12
1051	36	0	0	58		19	Female	Non-hispanic	Asian	0	15	21	5	12
1051	35	0	0	59	194	19	Female	Non-hispanic	Asian	0	15	21	5	12
1051	40	0	0	60	81	19	Female	Non-hispanic	Asian	0	15	21	5	12
1051	46	0	0	61	710	19	Female	Non-hispanic	Asian	0	15	21	5	12
1051	46	0	0	62	275	19	Female	Non-hispanic	Asian	0	15	21	5	12
1051	29	0	0	63	120	19	Female	Non-hispanic	Asian	0	15	21	5	12
1051				64		19	Female	Non-hispanic	Asian	0	15	21	5	12
1051	38	1	0	65		19	Female	Non-hispanic	Asian	0	15	21	5	12
1051	45	0	0	66	832	19	Female	Non-hispanic	Asian	0	15	21	5	12
1051	45	0	0	67	92	19	Female	Non-hispanic	Asian	0	15	21	5	12
1051	50	0	-4	68	94	19	Female	Non-hispanic	Asian	0	15	21	5	12
1051				69		19	Female	Non-hispanic	Asian	0	15	21	5	12
1051	43	0	-7	70		19	Female	Non-hispanic	Asian	0	15	21	5	12
1051	45	5	0	71	874	19	Female	Non-hispanic	Asian	0	15	21	5	12
1051	45	3	-6	72	188	19	Female	Non-hispanic	Asian	0	15	21	5	12
1051				73		19	Female	Non-hispanic	Asian	0	15	21	5	12
1051	64	0	5	74		19	Female	Non-hispanic	Asian	0	15	21	5	12
1051				75		19	Female	Non-hispanic	Asian	0	15	21	5	12
1051	46	0	0	76		19	Female	Non-hispanic	Asian	0	15	21	5	12
1051	75	0	0	77	105	19	Female	Non-hispanic	Asian	0	15	21	5	12
1051	30	10	-5	78	378	19	Female	Non-hispanic	Asian	0	15	21	5	12
1051				79		19	Female	Non-hispanic	Asian	0	15	21	5	12
1051	65	0	10	80		19	Female	Non-hispanic	Asian	0	15	21	5	12
1051				81		19	Female	Non-hispanic	Asian	0	15	21	5	12
1051				82		19	Female	Non-hispanic	Asian	0	15	21	5	12
1051				83		19	Female	Non-hispanic	Asian	0	15	21	5	12
1051	56	0	-3	84		19	Female	Non-hispanic	Asian	0	15	21	5	12
1051	46	0	-5	85	173	19	Female	Non-hispanic	Asian	0	15	21	5	12
1051	55	0	25	86	701	19	Female	Non-hispanic	Asian	0	15	21	5	12
1051				87		19	Female	Non-hispanic	Asian	0	15	21	5	12
1051				88		19	Female	Non-hispanic	Asian	0	15	21	5	12
1051	22	35	0	89		19	Female	Non-hispanic	Asian	0	15	21	5	12
1051	50	0	0	90	256	19	Female	Non-hispanic	Asian	0	15	21	5	12
1051	50	0	0	91	699	19	Female	Non-hispanic	Asian	0	15	21	5	12
1051				92		19	Female	Non-hispanic	Asian	0	15	21	5	12
1051				93		19	Female	Non-hispanic	Asian	0	15	21	5	12
1051				94		19	Female	Non-hispanic	Asian	0	15	21	5	12
1051				95		19	Female	Non-hispanic	Asian	0	15	21	5	12
1051	40	0	2	96		19	Female	Non-hispanic	Asian	0	15	21	5	12
1051				97		19	Female	Non-hispanic	Asian	0	15	21	5	12
1051	55	0	-1	98		19	Female	Non-hispanic	Asian	0	15	21	5	12
1051	48	0	-2	99	120	19	Female	Non-hispanic	Asian	0	15	21	5	12
1051	50	0	0	100	179	19	Female	Non-hispanic	Asian	0	15	21	5	12
1051	50	0	-5	101	738	19	Female	Non-hispanic	Asian	0	15	21	5	12
1051	50	0	-1	102	103	19	Female	Non-hispanic	Asian	0	15	21	5	12
1051	50	0	0	103	144	19	Female	Non-hispanic	Asian	0	15	21	5	12
1051				104		19	Female	Non-hispanic	Asian	0	15	21	5	12
1051	49	0	-5	105		19	Female	Non-hispanic	Asian	0	15	21	5	12
1052				1	0	20	Female	Hispanic	White	0	8	17	12	15
1052	40	11	25	2		20	Female	Hispanic	White	0	8	17	12	15
1052	88	0	31	3	142	20	Female	Hispanic	White	0	8	17	12	15
1052	63	0	45	4	142	20	Female	Hispanic	White	0	8	17	12	15
1052	81	3	46	5	133	20	Female	Hispanic	White	0	8	17	12	15
1052				6		20	Female	Hispanic	White	0	8	17	12	15
1052	10	8	35	7		20	Female	Hispanic	White	0	8	17	12	15
1052	2	13	28	8	155	20	Female	Hispanic	White	0	8	17	12	15
1052	98	1	50	9	138	20	Female	Hispanic	White	0	8	17	12	15
1052	85	4	38	10	190	20	Female	Hispanic	White	0	8	17	12	15
1052				11		20	Female	Hispanic	White	0	8	17	12	15
1052	69	1	29	12		20	Female	Hispanic	White	0	8	17	12	15
1052	87	0	34	13	50	20	Female	Hispanic	White	0	8	17	12	15
1052	17	0	34	14	301	20	Female	Hispanic	White	0	8	17	12	15
1052	1	0	30	15	105	20	Female	Hispanic	White	0	8	17	12	15
1052				16		20	Female	Hispanic	White	0	8	17	12	15
1052	81	6	30	17		20	Female	Hispanic	White	0	8	17	12	15
1052	90	0	42	18	74	20	Female	Hispanic	White	0	8	17	12	15
1052	79	5	32	19	216	20	Female	Hispanic	White	0	8	17	12	15
1052	75	0	36	20	74	20	Female	Hispanic	White	0	8	17	12	15
1052	50	0	26	21	946	20	Female	Hispanic	White	0	8	17	12	15
1052	73	8	34	22	59	20	Female	Hispanic	White	0	8	17	12	15
1052	20	0	20	23	153	20	Female	Hispanic	White	0	8	17	12	15
1052	79	0	26	24	253	20	Female	Hispanic	White	0	8	17	12	15
1052	79	1	31	25	164	20	Female	Hispanic	White	0	8	17	12	15
1052				26		20	Female	Hispanic	White	0	8	17	12	15
1052	32	24	-27	27		20	Female	Hispanic	White	0	8	17	12	15
1052	6	10	-32	28	173	20	Female	Hispanic	White	0	8	17	12	15
1052	35	2	-10	29	181	20	Female	Hispanic	White	0	8	17	12	15
1052	12	23	-42	30	87	20	Female	Hispanic	White	0	8	17	12	15
1052	27	8	-27	31	852	20	Female	Hispanic	White	0	8	17	12	15
1052				32		20	Female	Hispanic	White	0	8	17	12	15
1052				33		20	Female	Hispanic	White	0	8	17	12	15
1052	10	84	-50	34		20	Female	Hispanic	White	0	8	17	12	15
1052	50	16	-46	35	140	20	Female	Hispanic	White	0	8	17	12	15
1052				36		20	Female	Hispanic	White	0	8	17	12	15
1052				37		20	Female	Hispanic	White	0	8	17	12	15
1052				38		20	Female	Hispanic	White	0	8	17	12	15
1052				39		20	Female	Hispanic	White	0	8	17	12	15
1052				40		20	Female	Hispanic	White	0	8	17	12	15
1052				41		20	Female	Hispanic	White	0	8	17	12	15
1052				42		20	Female	Hispanic	White	0	8	17	12	15
1052				43		20	Female	Hispanic	White	0	8	17	12	15
1052	29	60	23	44		20	Female	Hispanic	White	0	8	17	12	15
1052	14	8	0	45	199	20	Female	Hispanic	White	0	8	17	12	15
1052	67	24	19	46	863	20	Female	Hispanic	White	0	8	17	12	15
1052	17	19	19	47	149	20	Female	Hispanic	White	0	8	17	12	15
1052				48		20	Female	Hispanic	White	0	8	17	12	15
1052				49		20	Female	Hispanic	White	0	8	17	12	15
1052				50		20	Female	Hispanic	White	0	8	17	12	15
1052				51		20	Female	Hispanic	White	0	8	17	12	15
1052				52		20	Female	Hispanic	White	0	8	17	12	15
1052	63	0	42	53		20	Female	Hispanic	White	0	8	17	12	15
1052				54		20	Female	Hispanic	White	0	8	17	12	15
1052				55		20	Female	Hispanic	White	0	8	17	12	15
1052				56		20	Female	Hispanic	White	0	8	17	12	15
1052				57		20	Female	Hispanic	White	0	8	17	12	15
1052				58		20	Female	Hispanic	White	0	8	17	12	15
1052				59		20	Female	Hispanic	White	0	8	17	12	15
1052	2	24	-22	60		20	Female	Hispanic	White	0	8	17	12	15
1052				61		20	Female	Hispanic	White	0	8	17	12	15
1052				62		20	Female	Hispanic	White	0	8	17	12	15
1052				63		20	Female	Hispanic	White	0	8	17	12	15
1052	14	88	-50	64		20	Female	Hispanic	White	0	8	17	12	15
1052	15	22	-26	65	179	20	Female	Hispanic	White	0	8	17	12	15
1052	28	0	-19	66	747	20	Female	Hispanic	White	0	8	17	12	15
1052	64	80	-38	67	81	20	Female	Hispanic	White	0	8	17	12	15
1052				68		20	Female	Hispanic	White	0	8	17	12	15
1052				69		20	Female	Hispanic	White	0	8	17	12	15
1052				70		20	Female	Hispanic	White	0	8	17	12	15
1052	39	94	-42	71		20	Female	Hispanic	White	0	8	17	12	15
1052	41	80	-35	72	214	20	Female	Hispanic	White	0	8	17	12	15
1052				73		20	Female	Hispanic	White	0	8	17	12	15
1052	74	75	19	74		20	Female	Hispanic	White	0	8	17	12	15
1052				75		20	Female	Hispanic	White	0	8	17	12	15
1052				76		20	Female	Hispanic	White	0	8	17	12	15
1052				77		20	Female	Hispanic	White	0	8	17	12	15
1052				78		20	Female	Hispanic	White	0	8	17	12	15
1052				79		20	Female	Hispanic	White	0	8	17	12	15
1052				80		20	Female	Hispanic	White	0	8	17	12	15
1052	88	67	27	81		20	Female	Hispanic	White	0	8	17	12	15
1052	91	2	29	82	81	20	Female	Hispanic	White	0	8	17	12	15
1052				83		20	Female	Hispanic	White	0	8	17	12	15
1052	74	8	48	84		20	Female	Hispanic	White	0	8	17	12	15
1052				85		20	Female	Hispanic	White	0	8	17	12	15
1052	73	2	31	86		20	Female	Hispanic	White	0	8	17	12	15
1052				87		20	Female	Hispanic	White	0	8	17	12	15
1052	99	0	24	88		20	Female	Hispanic	White	0	8	17	12	15
1052	48	21	49	89	186	20	Female	Hispanic	White	0	8	17	12	15
1052				90		20	Female	Hispanic	White	0	8	17	12	15
1052				91		20	Female	Hispanic	White	0	8	17	12	15
1052	100	0	50	92		20	Female	Hispanic	White	0	8	17	12	15
1052				93		20	Female	Hispanic	White	0	8	17	12	15
1052				94		20	Female	Hispanic	White	0	8	17	12	15
1052	50	100	10	95		20	Female	Hispanic	White	0	8	17	12	15
1052				96		20	Female	Hispanic	White	0	8	17	12	15
1052				97		20	Female	Hispanic	White	0	8	17	12	15
1052				98		20	Female	Hispanic	White	0	8	17	12	15
1052				99		20	Female	Hispanic	White	0	8	17	12	15
1052				100		20	Female	Hispanic	White	0	8	17	12	15
1052	100	100	-29	101		20	Female	Hispanic	White	0	8	17	12	15
1052	49	52	-19	102	157	20	Female	Hispanic	White	0	8	17	12	15
1052	98	34	24	103	144	20	Female	Hispanic	White	0	8	17	12	15
1052				104		20	Female	Hispanic	White	0	8	17	12	15
1052				105		20	Female	Hispanic	White	0	8	17	12	15
1053	75	3	40	1	0	19	Male	Hispanic	None of the above	0	24	10	14	
1053	73	31	33	2	90	19	Male	Hispanic	None of the above	0	24	10	14	
1053	97	18	46	3	280	19	Male	Hispanic	None of the above	0	24	10	14	
1053	85	14	39	4	301	19	Male	Hispanic	None of the above	0	24	10	14	
1053	67	61	30	5	138	19	Male	Hispanic	None of the above	0	24	10	14	
1053	24	31	13	6	762	19	Male	Hispanic	None of the above	0	24	10	14	
1053				7		19	Male	Hispanic	None of the above	0	24	10	14	
1053	99	11	22	8		19	Male	Hispanic	None of the above	0	24	10	14	
1053	76	19	12	9	162	19	Male	Hispanic	None of the above	0	24	10	14	
1053	28	12	32	10	221	19	Male	Hispanic	None of the above	0	24	10	14	
1053	66	15	35	11	697	19	Male	Hispanic	None of the above	0	24	10	14	
1053	77	34	19	12	116	19	Male	Hispanic	None of the above	0	24	10	14	
1053	58	27	26	13	142	19	Male	Hispanic	None of the above	0	24	10	14	
1053	61	27	35	14	135	19	Male	Hispanic	None of the above	0	24	10	14	
1053	61	15	33	15	96	19	Male	Hispanic	None of the above	0	24	10	14	
1053				16		19	Male	Hispanic	None of the above	0	24	10	14	
1053				17		19	Male	Hispanic	None of the above	0	24	10	14	
1053	77	18	21	18		19	Male	Hispanic	None of the above	0	24	10	14	
1053	61	24	22	19	184	19	Male	Hispanic	None of the above	0	24	10	14	
1053				20		19	Male	Hispanic	None of the above	0	24	10	14	
1053				21		19	Male	Hispanic	None of the above	0	24	10	14	
1053	84	29	33	22		19	Male	Hispanic	None of the above	0	24	10	14	
1053	88	13	40	23	218	19	Male	Hispanic	None of the above	0	24	10	14	
1053	85	70	36	24	105	19	Male	Hispanic	None of the above	0	24	10	14	
1053				25		19	Male	Hispanic	None of the above	0	24	10	14	
1053	75	19	24	26		19	Male	Hispanic	None of the above	0	24	10	14	
1053	84	14	29	27	135	19	Male	Hispanic	None of the above	0	24	10	14	
1053	77	29	24	28	83	19	Male	Hispanic	None of the above	0	24	10	14	
1053	64	18	18	29	96	19	Male	Hispanic	None of the above	0	24	10	14	
1053	34	70	24	30	146	19	Male	Hispanic	None of the above	0	24	10	14	
1053	79	15	36	31	1197	19	Male	Hispanic	None of the above	0	24	10	14	
1053				32		19	Male	Hispanic	None of the above	0	24	10	14	
1053	73	68	-33	33		19	Male	Hispanic	None of the above	0	24	10	14	
1053	66	32	15	34	22	19	Male	Hispanic	None of the above	0	24	10	14	
1053	64	46	32	35	61	19	Male	Hispanic	None of the above	0	24	10	14	
1053	71	25	26	36	1199	19	Male	Hispanic	None of the above	0	24	10	14	
1053	86	7	42	37	61	19	Male	Hispanic	None of the above	0	24	10	14	
1053	80	21	27	38	61	19	Male	Hispanic	None of the above	0	24	10	14	
1053	78	32	25	39	55	19	Male	Hispanic	None of the above	0	24	10	14	
1053	75	25	18	40	63	19	Male	Hispanic	None of the above	0	24	10	14	
1053	90	0	43	41	1206	19	Male	Hispanic	None of the above	0	24	10	14	
1053	84	71	-35	42	105	19	Male	Hispanic	None of the above	0	24	10	14	
1053	86	27	-29	43	9	19	Male	Hispanic	None of the above	0	24	10	14	
1053	3	97	-38	44	59	19	Male	Hispanic	None of the above	0	24	10	14	
1053	70	21	-4	45	100	19	Male	Hispanic	None of the above	0	24	10	14	
1053	89	14	35	46	1055	19	Male	Hispanic	None of the above	0	24	10	14	
1053	70	64	30	47	144	19	Male	Hispanic	None of the above	0	24	10	14	
1053	87	2	21	48	55	19	Male	Hispanic	None of the above	0	24	10	14	
1053	31	37	12	49	192	19	Male	Hispanic	None of the above	0	24	10	14	
1053	25	27	-2	50	66	19	Male	Hispanic	None of the above	0	24	10	14	
1053	76	6	47	51	992	19	Male	Hispanic	None of the above	0	24	10	14	
1053	78	30	36	52	74	19	Male	Hispanic	None of the above	0	24	10	14	
1053				53		19	Male	Hispanic	None of the above	0	24	10	14	
1053				54		19	Male	Hispanic	None of the above	0	24	10	14	
1053	23	11	28	55		19	Male	Hispanic	None of the above	0	24	10	14	
1053	78	38	-8	56	878	19	Male	Hispanic	None of the above	0	24	10	14	
1053	76	16	33	57	125	19	Male	Hispanic	None of the above	0	24	10	14	
1053	75	27	15	58	116	19	Male	Hispanic	None of the above	0	24	10	14	
1053	76	29	14	59	192	19	Male	Hispanic	None of the above	0	24	10	14	
1053	69	33	-12	60	205	19	Male	Hispanic	None of the above	0	24	10	14	
1053				61		19	Male	Hispanic	None of the above	0	24	10	14	
1053	30	33	-13	62		19	Male	Hispanic	None of the above	0	24	10	14	
1053	28	31	26	63	133	19	Male	Hispanic	None of the above	0	24	10	14	
1053	70	34	19	64	103	19	Male	Hispanic	None of the above	0	24	10	14	
1053	76	99	-45	65	96	19	Male	Hispanic	None of the above	0	24	10	14	
1053	33	70	-37	66	1040	19	Male	Hispanic	None of the above	0	24	10	14	
1053	67	67	22	67	72	19	Male	Hispanic	None of the above	0	24	10	14	
1053	68	30	-7	68	55	19	Male	Hispanic	None of the above	0	24	10	14	
1053	9	33	21	69	42	19	Male	Hispanic	None of the above	0	24	10	14	
1053	24	60	16	70	57	19	Male	Hispanic	None of the above	0	24	10	14	
1053				71		19	Male	Hispanic	None of the above	0	24	10	14	
1053				72		19	Male	Hispanic	None of the above	0	24	10	14	
1053				73		19	Male	Hispanic	None of the above	0	24	10	14	
1053				74		19	Male	Hispanic	None of the above	0	24	10	14	
1053	73	20	20	75		19	Male	Hispanic	None of the above	0	24	10	14	
1053				76		19	Male	Hispanic	None of the above	0	24	10	14	
1053				77		19	Male	Hispanic	None of the above	0	24	10	14	
1053				78		19	Male	Hispanic	None of the above	0	24	10	14	
1053	59	33	20	79		19	Male	Hispanic	None of the above	0	24	10	14	
1053	71	18	12	80	74	19	Male	Hispanic	None of the above	0	24	10	14	
1053	17	25	29	81	59	19	Male	Hispanic	None of the above	0	24	10	14	
1053				82		19	Male	Hispanic	None of the above	0	24	10	14	
1053	19	95	-42	83		19	Male	Hispanic	None of the above	0	24	10	14	
1053				84		19	Male	Hispanic	None of the above	0	24	10	14	
1053				85		19	Male	Hispanic	None of the above	0	24	10	14	
1053	72	26	16	86		19	Male	Hispanic	None of the above	0	24	10	14	
1053	77	24	33	87	61	19	Male	Hispanic	None of the above	0	24	10	14	
1053	15	28	21	88	68	19	Male	Hispanic	None of the above	0	24	10	14	
1053	73	34	-20	89	1180	19	Male	Hispanic	None of the above	0	24	10	14	
1053				90		19	Male	Hispanic	None of the above	0	24	10	14	
1053	68	17	24	91		19	Male	Hispanic	None of the above	0	24	10	14	
1053	70	4	37	92	87	19	Male	Hispanic	None of the above	0	24	10	14	
1053				93		19	Male	Hispanic	None of the above	0	24	10	14	
1053				94		19	Male	Hispanic	None of the above	0	24	10	14	
1053				95		19	Male	Hispanic	None of the above	0	24	10	14	
1053				96		19	Male	Hispanic	None of the above	0	24	10	14	
1053				97		19	Male	Hispanic	None of the above	0	24	10	14	
1053				98		19	Male	Hispanic	None of the above	0	24	10	14	
1053	69	24	22	99		19	Male	Hispanic	None of the above	0	24	10	14	
1053				100		19	Male	Hispanic	None of the above	0	24	10	14	
1053	68	36	26	101		19	Male	Hispanic	None of the above	0	24	10	14	
1053	30	79	20	102	59	19	Male	Hispanic	None of the above	0	24	10	14	
1053	77	68	42	103	57	19	Male	Hispanic	None of the above	0	24	10	14	
1053	76	71	19	104	1230	19	Male	Hispanic	None of the above	0	24	10	14	
1053				105		19	Male	Hispanic	None of the above	0	24	10	14	
1054	70	2	36	1	0	23	Female	Non-hispanic	White	0	5	29	11	9
1054	77	0	43	2	59	23	Female	Non-hispanic	White	0	5	29	11	9
1054	77	1	50	3	140	23	Female	Non-hispanic	White	0	5	29	11	9
1054	100	0	50	4	325	23	Female	Non-hispanic	White	0	5	29	11	9
1054	50	0	0	5	166	23	Female	Non-hispanic	White	0	5	29	11	9
1054	50	2	32	6	784	23	Female	Non-hispanic	White	0	5	29	11	9
1054	50	17	36	7	168	23	Female	Non-hispanic	White	0	5	29	11	9
1054	50	1	36	8	94	23	Female	Non-hispanic	White	0	5	29	11	9
1054				9		23	Female	Non-hispanic	White	0	5	29	11	9
1054	82	16	36	10		23	Female	Non-hispanic	White	0	5	29	11	9
1054	32	2	50	11	712	23	Female	Non-hispanic	White	0	5	29	11	9
1054				12		23	Female	Non-hispanic	White	0	5	29	11	9
1054	50	5	49	13		23	Female	Non-hispanic	White	0	5	29	11	9
1054				14		23	Female	Non-hispanic	White	0	5	29	11	9
1054	90	0	49	15		23	Female	Non-hispanic	White	0	5	29	11	9
1054				16		23	Female	Non-hispanic	White	0	5	29	11	9
1054				17		23	Female	Non-hispanic	White	0	5	29	11	9
1054				18		23	Female	Non-hispanic	White	0	5	29	11	9
1054				19		23	Female	Non-hispanic	White	0	5	29	11	9
1054				20		23	Female	Non-hispanic	White	0	5	29	11	9
1054				21		23	Female	Non-hispanic	White	0	5	29	11	9
1054				22		23	Female	Non-hispanic	White	0	5	29	11	9
1054				23		23	Female	Non-hispanic	White	0	5	29	11	9
1054	28	6	48	24		23	Female	Non-hispanic	White	0	5	29	11	9
1054	76	9	49	25	166	23	Female	Non-hispanic	White	0	5	29	11	9
1054	50	23	50	26	723	23	Female	Non-hispanic	White	0	5	29	11	9
1054				27		23	Female	Non-hispanic	White	0	5	29	11	9
1054				28		23	Female	Non-hispanic	White	0	5	29	11	9
1054	79	4	50	29		23	Female	Non-hispanic	White	0	5	29	11	9
1054	78	14	40	30	199	23	Female	Non-hispanic	White	0	5	29	11	9
1054				31		23	Female	Non-hispanic	White	0	5	29	11	9
1054	50	54	34	32		23	Female	Non-hispanic	White	0	5	29	11	9
1054	50	81	-28	33	205	23	Female	Non-hispanic	White	0	5	29	11	9
1054	82	83	35	34	87	23	Female	Non-hispanic	White	0	5	29	11	9
1054	83	28	27	35	155	23	Female	Non-hispanic	White	0	5	29	11	9
1054				36		23	Female	Non-hispanic	White	0	5	29	11	9
1054	88	21	46	37		23	Female	Non-hispanic	White	0	5	29	11	9
1054	50	80	23	38	203	23	Female	Non-hispanic	White	0	5	29	11	9
1054	50	43	-13	39	190	23	Female	Non-hispanic	White	0	5	29	11	9
1054	50	41	36	40	109	23	Female	Non-hispanic	White	0	5	29	11	9
1054	80	5	40	41	810	23	Female	Non-hispanic	White	0	5	29	11	9
1054				42		23	Female	Non-hispanic	White	0	5	29	11	9
1054	50	77	35	43		23	Female	Non-hispanic	White	0	5	29	11	9
1054	83	8	29	44	301	23	Female	Non-hispanic	White	0	5	29	11	9
1054	90	20	40	45	103	23	Female	Non-hispanic	White	0	5	29	11	9
1054				46		23	Female	Non-hispanic	White	0	5	29	11	9
1054				47		23	Female	Non-hispanic	White	0	5	29	11	9
1054				48		23	Female	Non-hispanic	White	0	5	29	11	9
1054				49		23	Female	Non-hispanic	White	0	5	29	11	9
1054				50		23	Female	Non-hispanic	White	0	5	29	11	9
1054				51		23	Female	Non-hispanic	White	0	5	29	11	9
1054				52		23	Female	Non-hispanic	White	0	5	29	11	9
1054				53		23	Female	Non-hispanic	White	0	5	29	11	9
1054				54		23	Female	Non-hispanic	White	0	5	29	11	9
1054				55		23	Female	Non-hispanic	White	0	5	29	11	9
1054				56		23	Female	Non-hispanic	White	0	5	29	11	9
1054				57		23	Female	Non-hispanic	White	0	5	29	11	9
1054				58		23	Female	Non-hispanic	White	0	5	29	11	9
1054				59		23	Female	Non-hispanic	White	0	5	29	11	9
1054				60		23	Female	Non-hispanic	White	0	5	29	11	9
1054				61		23	Female	Non-hispanic	White	0	5	29	11	9
1054				62		23	Female	Non-hispanic	White	0	5	29	11	9
1054				63		23	Female	Non-hispanic	White	0	5	29	11	9
1054				64		23	Female	Non-hispanic	White	0	5	29	11	9
1054				65		23	Female	Non-hispanic	White	0	5	29	11	9
1054				66		23	Female	Non-hispanic	White	0	5	29	11	9
1054				67		23	Female	Non-hispanic	White	0	5	29	11	9
1054				68		23	Female	Non-hispanic	White	0	5	29	11	9
1054				69		23	Female	Non-hispanic	White	0	5	29	11	9
1054				70		23	Female	Non-hispanic	White	0	5	29	11	9
1054				71		23	Female	Non-hispanic	White	0	5	29	11	9
1054				72		23	Female	Non-hispanic	White	0	5	29	11	9
1054				73		23	Female	Non-hispanic	White	0	5	29	11	9
1054				74		23	Female	Non-hispanic	White	0	5	29	11	9
1054				75		23	Female	Non-hispanic	White	0	5	29	11	9
1054				76		23	Female	Non-hispanic	White	0	5	29	11	9
1054				77		23	Female	Non-hispanic	White	0	5	29	11	9
1054				78		23	Female	Non-hispanic	White	0	5	29	11	9
1054	85	26	33	79		23	Female	Non-hispanic	White	0	5	29	11	9
1054				80		23	Female	Non-hispanic	White	0	5	29	11	9
1054				81		23	Female	Non-hispanic	White	0	5	29	11	9
1054				82		23	Female	Non-hispanic	White	0	5	29	11	9
1054				83		23	Female	Non-hispanic	White	0	5	29	11	9
1054				84		23	Female	Non-hispanic	White	0	5	29	11	9
1054				85		23	Female	Non-hispanic	White	0	5	29	11	9
1054				86		23	Female	Non-hispanic	White	0	5	29	11	9
1054				87		23	Female	Non-hispanic	White	0	5	29	11	9
1054				88		23	Female	Non-hispanic	White	0	5	29	11	9
1054				89		23	Female	Non-hispanic	White	0	5	29	11	9
1054				90		23	Female	Non-hispanic	White	0	5	29	11	9
1054				91		23	Female	Non-hispanic	White	0	5	29	11	9
1054				92		23	Female	Non-hispanic	White	0	5	29	11	9
1054				93		23	Female	Non-hispanic	White	0	5	29	11	9
1054				94		23	Female	Non-hispanic	White	0	5	29	11	9
1054				95		23	Female	Non-hispanic	White	0	5	29	11	9
1054				96		23	Female	Non-hispanic	White	0	5	29	11	9
1054				97		23	Female	Non-hispanic	White	0	5	29	11	9
1054				98		23	Female	Non-hispanic	White	0	5	29	11	9
1054				99		23	Female	Non-hispanic	White	0	5	29	11	9
1054				100		23	Female	Non-hispanic	White	0	5	29	11	9
1054				101		23	Female	Non-hispanic	White	0	5	29	11	9
1054				102		23	Female	Non-hispanic	White	0	5	29	11	9
1054				103		23	Female	Non-hispanic	White	0	5	29	11	9
1054				104		23	Female	Non-hispanic	White	0	5	29	11	9
1054				105		23	Female	Non-hispanic	White	0	5	29	11	9
1055	97	5	47	1	0	46	Female	Hispanic	None of the above	0	3	26	2	4
1055	100	25	50	2	203	46	Female	Hispanic	None of the above	0	3	26	2	4
1055	100	25	50	3	162	46	Female	Hispanic	None of the above	0	3	26	2	4
1055	75	25	50	4	184	46	Female	Hispanic	None of the above	0	3	26	2	4
1055	70	25	50	5	74	46	Female	Hispanic	None of the above	0	3	26	2	4
1055	75	25	50	6	819	46	Female	Hispanic	None of the above	0	3	26	2	4
1055	70	25	50	7	194	46	Female	Hispanic	None of the above	0	3	26	2	4
1055	20	25	50	8	225	46	Female	Hispanic	None of the above	0	3	26	2	4
1055	25	25	50	9	199	46	Female	Hispanic	None of the above	0	3	26	2	4
1055	15	25	50	10	133	46	Female	Hispanic	None of the above	0	3	26	2	4
1055	90	25	50	11	727	46	Female	Hispanic	None of the above	0	3	26	2	4
1055	100	25	50	12	188	46	Female	Hispanic	None of the above	0	3	26	2	4
1055	100	25	50	13	186	46	Female	Hispanic	None of the above	0	3	26	2	4
1055	70	25	50	14	131	46	Female	Hispanic	None of the above	0	3	26	2	4
1055	60	25	50	15	149	46	Female	Hispanic	None of the above	0	3	26	2	4
1055	70	25	50	16	751	46	Female	Hispanic	None of the above	0	3	26	2	4
1055	100	25	50	17	122	46	Female	Hispanic	None of the above	0	3	26	2	4
1055	75	25	50	18	125	46	Female	Hispanic	None of the above	0	3	26	2	4
1055	100	25	50	19	105	46	Female	Hispanic	None of the above	0	3	26	2	4
1055	100	25	50	20	157	46	Female	Hispanic	None of the above	0	3	26	2	4
1055	100	25	50	21	948	46	Female	Hispanic	None of the above	0	3	26	2	4
1055	75	25	50	22	179	46	Female	Hispanic	None of the above	0	3	26	2	4
1055	100	25	50	23	114	46	Female	Hispanic	None of the above	0	3	26	2	4
1055				24		46	Female	Hispanic	None of the above	0	3	26	2	4
1055				25		46	Female	Hispanic	None of the above	0	3	26	2	4
1055				26		46	Female	Hispanic	None of the above	0	3	26	2	4
1055				27		46	Female	Hispanic	None of the above	0	3	26	2	4
1055				28		46	Female	Hispanic	None of the above	0	3	26	2	4
1055				29		46	Female	Hispanic	None of the above	0	3	26	2	4
1055	75	25	50	30		46	Female	Hispanic	None of the above	0	3	26	2	4
1055	0	25	50	31	668	46	Female	Hispanic	None of the above	0	3	26	2	4
1055	100	25	50	32	297	46	Female	Hispanic	None of the above	0	3	26	2	4
1055				33		46	Female	Hispanic	None of the above	0	3	26	2	4
1055	100	25	50	34		46	Female	Hispanic	None of the above	0	3	26	2	4
1055	80	25	50	35	341	46	Female	Hispanic	None of the above	0	3	26	2	4
1055	100	25	50	36	806	46	Female	Hispanic	None of the above	0	3	26	2	4
1055	50	25	50	37	76	46	Female	Hispanic	None of the above	0	3	26	2	4
1055	100	35	50	38	107	46	Female	Hispanic	None of the above	0	3	26	2	4
1055				39		46	Female	Hispanic	None of the above	0	3	26	2	4
1055	75	25	50	40		46	Female	Hispanic	None of the above	0	3	26	2	4
1055	100	30	50	41	786	46	Female	Hispanic	None of the above	0	3	26	2	4
1055	100	30	50	42	155	46	Female	Hispanic	None of the above	0	3	26	2	4
1055	100	30	50	43	194	46	Female	Hispanic	None of the above	0	3	26	2	4
1055	75	30	50	44	267	46	Female	Hispanic	None of the above	0	3	26	2	4
1055				45		46	Female	Hispanic	None of the above	0	3	26	2	4
1055				46		46	Female	Hispanic	None of the above	0	3	26	2	4
1055	80	25	50	47		46	Female	Hispanic	None of the above	0	3	26	2	4
1055	80	25	50	48	129	46	Female	Hispanic	None of the above	0	3	26	2	4
1055	80	25	50	49	282	46	Female	Hispanic	None of the above	0	3	26	2	4
1055	70	30	50	50	194	46	Female	Hispanic	None of the above	0	3	26	2	4
1055	50	30	50	51	607	46	Female	Hispanic	None of the above	0	3	26	2	4
1055	100	25	50	52	238	46	Female	Hispanic	None of the above	0	3	26	2	4
1055	100	25	50	53	210	46	Female	Hispanic	None of the above	0	3	26	2	4
1055	100	25	50	54	103	46	Female	Hispanic	None of the above	0	3	26	2	4
1055	100	25	50	55	61	46	Female	Hispanic	None of the above	0	3	26	2	4
1055				56		46	Female	Hispanic	None of the above	0	3	26	2	4
1055	70	25	50	57		46	Female	Hispanic	None of the above	0	3	26	2	4
1055	100	25	50	58	395	46	Female	Hispanic	None of the above	0	3	26	2	4
1055	100	25	50	59	173	46	Female	Hispanic	None of the above	0	3	26	2	4
1055	25	25	50	60	542	46	Female	Hispanic	None of the above	0	3	26	2	4
1055	75	25	50	61	308	46	Female	Hispanic	None of the above	0	3	26	2	4
1055	100	25	50	62	214	46	Female	Hispanic	None of the above	0	3	26	2	4
1055	75	24	50	63	212	46	Female	Hispanic	None of the above	0	3	26	2	4
1055				64		46	Female	Hispanic	None of the above	0	3	26	2	4
1055	10	35	35	65		46	Female	Hispanic	None of the above	0	3	26	2	4
1055	1	35	50	66	417	46	Female	Hispanic	None of the above	0	3	26	2	4
1055	35	30	41	67	118	46	Female	Hispanic	None of the above	0	3	26	2	4
1055	90	30	50	68	55	46	Female	Hispanic	None of the above	0	3	26	2	4
1055	90	30	45	69	109	46	Female	Hispanic	None of the above	0	3	26	2	4
1055	100	30	50	70	76	46	Female	Hispanic	None of the above	0	3	26	2	4
1055				71		46	Female	Hispanic	None of the above	0	3	26	2	4
1055	25	25	50	72		46	Female	Hispanic	None of the above	0	3	26	2	4
1055	79	25	50	73	218	46	Female	Hispanic	None of the above	0	3	26	2	4
1055				74		46	Female	Hispanic	None of the above	0	3	26	2	4
1055	30	25	50	75		46	Female	Hispanic	None of the above	0	3	26	2	4
1055	20	25	50	76	535	46	Female	Hispanic	None of the above	0	3	26	2	4
1055				77		46	Female	Hispanic	None of the above	0	3	26	2	4
1055				78		46	Female	Hispanic	None of the above	0	3	26	2	4
1055	100	25	50	79		46	Female	Hispanic	None of the above	0	3	26	2	4
1055				80		46	Female	Hispanic	None of the above	0	3	26	2	4
1055	100	25	50	81		46	Female	Hispanic	None of the above	0	3	26	2	4
1055	100	26	50	82	90	46	Female	Hispanic	None of the above	0	3	26	2	4
1055	100	25	50	83	238	46	Female	Hispanic	None of the above	0	3	26	2	4
1055	85	26	50	84	225	46	Female	Hispanic	None of the above	0	3	26	2	4
1055	70	25	50	85	120	46	Female	Hispanic	None of the above	0	3	26	2	4
1055	50	25	50	86	773	46	Female	Hispanic	None of the above	0	3	26	2	4
1055	0	25	50	87	168	46	Female	Hispanic	None of the above	0	3	26	2	4
1055	100	30	40	88	194	46	Female	Hispanic	None of the above	0	3	26	2	4
1055	75	30	50	89	218	46	Female	Hispanic	None of the above	0	3	26	2	4
1055	20	30	50	90	363	46	Female	Hispanic	None of the above	0	3	26	2	4
1055	0	30	50	91	428	46	Female	Hispanic	None of the above	0	3	26	2	4
1055	90	25	50	92	96	46	Female	Hispanic	None of the above	0	3	26	2	4
1055				93		46	Female	Hispanic	None of the above	0	3	26	2	4
1055	70	25	50	94		46	Female	Hispanic	None of the above	0	3	26	2	4
1055	25	25	50	95	192	46	Female	Hispanic	None of the above	0	3	26	2	4
1055	30	35	50	96	505	46	Female	Hispanic	None of the above	0	3	26	2	4
1055				97		46	Female	Hispanic	None of the above	0	3	26	2	4
1055	100	25	50	98		46	Female	Hispanic	None of the above	0	3	26	2	4
1055	80	25	50	99	555	46	Female	Hispanic	None of the above	0	3	26	2	4
1055				100		46	Female	Hispanic	None of the above	0	3	26	2	4
1055	0	100	0	101		46	Female	Hispanic	None of the above	0	3	26	2	4
1055	75	25	50	102	149	46	Female	Hispanic	None of the above	0	3	26	2	4
1055	100	25	50	103	168	46	Female	Hispanic	None of the above	0	3	26	2	4
1055	100	25	50	104	107	46	Female	Hispanic	None of the above	0	3	26	2	4
1055	75	25	50	105	236	46	Female	Hispanic	None of the above	0	3	26	2	4
1056	20	50	0	1	0	25	Female	Hispanic	White	1	37	11	26	47
1056	66	50	14	2	131	25	Female	Hispanic	White	1	37	11	26	47
1056	60	2	18	3	157	25	Female	Hispanic	White	1	37	11	26	47
1056	76	4	33	4	260	25	Female	Hispanic	White	1	37	11	26	47
1056				5		25	Female	Hispanic	White	1	37	11	26	47
1056	2	27	-22	6		25	Female	Hispanic	White	1	37	11	26	47
1056	56	0	17	7	280	25	Female	Hispanic	White	1	37	11	26	47
1056	50	18	17	8	181	25	Female	Hispanic	White	1	37	11	26	47
1056	50	50	0	9	146	25	Female	Hispanic	White	1	37	11	26	47
1056	50	50	-20	10	98	25	Female	Hispanic	White	1	37	11	26	47
1056				11		25	Female	Hispanic	White	1	37	11	26	47
1056	3	80	-46	12		25	Female	Hispanic	White	1	37	11	26	47
1056	77	20	-20	13	129	25	Female	Hispanic	White	1	37	11	26	47
1056	50	50	12	14	175	25	Female	Hispanic	White	1	37	11	26	47
1056	64	23	0	15	68	25	Female	Hispanic	White	1	37	11	26	47
1056	3	21	0	16	909	25	Female	Hispanic	White	1	37	11	26	47
1056				17		25	Female	Hispanic	White	1	37	11	26	47
1056	82	10	32	18		25	Female	Hispanic	White	1	37	11	26	47
1056				19		25	Female	Hispanic	White	1	37	11	26	47
1056	73	23	37	20		25	Female	Hispanic	White	1	37	11	26	47
1056	2	84	-36	21	893	25	Female	Hispanic	White	1	37	11	26	47
1056	2	35	-29	22	96	25	Female	Hispanic	White	1	37	11	26	47
1056				23		25	Female	Hispanic	White	1	37	11	26	47
1056	62	5	22	24		25	Female	Hispanic	White	1	37	11	26	47
1056	94	50	-22	25	238	25	Female	Hispanic	White	1	37	11	26	47
1056	2	83	-20	26	719	25	Female	Hispanic	White	1	37	11	26	47
1056	72	21	-38	27	282	25	Female	Hispanic	White	1	37	11	26	47
1056	50	50	-25	28	159	25	Female	Hispanic	White	1	37	11	26	47
1056	50	68	-11	29	50	25	Female	Hispanic	White	1	37	11	26	47
1056	50	50	0	30	96	25	Female	Hispanic	White	1	37	11	26	47
1056				31		25	Female	Hispanic	White	1	37	11	26	47
1056	2	93	-48	32		25	Female	Hispanic	White	1	37	11	26	47
1056	7	76	-48	33	286	25	Female	Hispanic	White	1	37	11	26	47
1056	50	69	-29	34	55	25	Female	Hispanic	White	1	37	11	26	47
1056	50	50	-32	35	170	25	Female	Hispanic	White	1	37	11	26	47
1056				36		25	Female	Hispanic	White	1	37	11	26	47
1056				37		25	Female	Hispanic	White	1	37	11	26	47
1056	50	65	-22	38		25	Female	Hispanic	White	1	37	11	26	47
1056	50	32	21	39	83	25	Female	Hispanic	White	1	37	11	26	47
1056	50	29	0	40	96	25	Female	Hispanic	White	1	37	11	26	47
1056				41		25	Female	Hispanic	White	1	37	11	26	47
1056	76	25	0	42		25	Female	Hispanic	White	1	37	11	26	47
1056				43		25	Female	Hispanic	White	1	37	11	26	47
1056	50	20	27	44		25	Female	Hispanic	White	1	37	11	26	47
1056	50	36	-13	45	146	25	Female	Hispanic	White	1	37	11	26	47
1056				46		25	Female	Hispanic	White	1	37	11	26	47
1056				47		25	Female	Hispanic	White	1	37	11	26	47
1056	2	77	-18	48		25	Female	Hispanic	White	1	37	11	26	47
1056	50	76	-20	49	284	25	Female	Hispanic	White	1	37	11	26	47
1056	50	65	0	50	164	25	Female	Hispanic	White	1	37	11	26	47
1056				51		25	Female	Hispanic	White	1	37	11	26	47
1056				52		25	Female	Hispanic	White	1	37	11	26	47
1056	50	68	-34	53		25	Female	Hispanic	White	1	37	11	26	47
1056	72	50	18	54	116	25	Female	Hispanic	White	1	37	11	26	47
1056	77	50	-19	55	48	25	Female	Hispanic	White	1	37	11	26	47
1056				56		25	Female	Hispanic	White	1	37	11	26	47
1056				57		25	Female	Hispanic	White	1	37	11	26	47
1056				58		25	Female	Hispanic	White	1	37	11	26	47
1056	43	56	-17	59		25	Female	Hispanic	White	1	37	11	26	47
1056	75	43	13	60	413	25	Female	Hispanic	White	1	37	11	26	47
1056	12	77	-42	61	717	25	Female	Hispanic	White	1	37	11	26	47
1056	50	79	-30	62	159	25	Female	Hispanic	White	1	37	11	26	47
1056	70	50	-22	63	129	25	Female	Hispanic	White	1	37	11	26	47
1056	50	50	0	64	109	25	Female	Hispanic	White	1	37	11	26	47
1056	34	63	-32	65	173	25	Female	Hispanic	White	1	37	11	26	47
1056				66		25	Female	Hispanic	White	1	37	11	26	47
1056	50	50	-44	67		25	Female	Hispanic	White	1	37	11	26	47
1056	29	60	-23	68	188	25	Female	Hispanic	White	1	37	11	26	47
1056				69		25	Female	Hispanic	White	1	37	11	26	47
1056				70		25	Female	Hispanic	White	1	37	11	26	47
1056				71		25	Female	Hispanic	White	1	37	11	26	47
1056				72		25	Female	Hispanic	White	1	37	11	26	47
1056				73		25	Female	Hispanic	White	1	37	11	26	47
1056	16	78	-33	74		25	Female	Hispanic	White	1	37	11	26	47
1056	50	50	0	75	98	25	Female	Hispanic	White	1	37	11	26	47
1056	2	50	-46	76	841	25	Female	Hispanic	White	1	37	11	26	47
1056				77		25	Female	Hispanic	White	1	37	11	26	47
1056	51	72	-31	78		25	Female	Hispanic	White	1	37	11	26	47
1056	25	76	-26	79	164	25	Female	Hispanic	White	1	37	11	26	47
1056				80		25	Female	Hispanic	White	1	37	11	26	47
1056				81		25	Female	Hispanic	White	1	37	11	26	47
1056	2	77	-48	82		25	Female	Hispanic	White	1	37	11	26	47
1056	50	73	-28	83	157	25	Female	Hispanic	White	1	37	11	26	47
1056	50	18	18	84	114	25	Female	Hispanic	White	1	37	11	26	47
1056	18	70	-20	85	90	25	Female	Hispanic	White	1	37	11	26	47
1056				86		25	Female	Hispanic	White	1	37	11	26	47
1056				87		25	Female	Hispanic	White	1	37	11	26	47
1056	75	24	10	88		25	Female	Hispanic	White	1	37	11	26	47
1056	50	61	-10	89	129	25	Female	Hispanic	White	1	37	11	26	47
1056	15	16	22	90	315	25	Female	Hispanic	White	1	37	11	26	47
1056	50	23	0	91	826	25	Female	Hispanic	White	1	37	11	26	47
1056	70	23	0	92	109	25	Female	Hispanic	White	1	37	11	26	47
1056	73	18	24	93	74	25	Female	Hispanic	White	1	37	11	26	47
1056				94		25	Female	Hispanic	White	1	37	11	26	47
1056	70	34	10	95		25	Female	Hispanic	White	1	37	11	26	47
1056	2	79	-48	96	880	25	Female	Hispanic	White	1	37	11	26	47
1056				97		25	Female	Hispanic	White	1	37	11	26	47
1056				98		25	Female	Hispanic	White	1	37	11	26	47
1056	67	35	23	99		25	Female	Hispanic	White	1	37	11	26	47
1056	17	50	0	100	192	25	Female	Hispanic	White	1	37	11	26	47
1056				101		25	Female	Hispanic	White	1	37	11	26	47
1056	12	75	-46	102		25	Female	Hispanic	White	1	37	11	26	47
1056				103		25	Female	Hispanic	White	1	37	11	26	47
1056	71	21	-20	104		25	Female	Hispanic	White	1	37	11	26	47
1056	19	62	0	105	146	25	Female	Hispanic	White	1	37	11	26	47
1057				1	0	36	Female	Non-hispanic	Black or African American	0	11	18	20	23
1057	26	50	30	2		36	Female	Non-hispanic	Black or African American	0	11	18	20	23
1057	36	37	42	3	149	36	Female	Non-hispanic	Black or African American	0	11	18	20	23
1057				4		36	Female	Non-hispanic	Black or African American	0	11	18	20	23
1057	36	38	22	5		36	Female	Non-hispanic	Black or African American	0	11	18	20	23
1057	7	100	-50	6	900	36	Female	Non-hispanic	Black or African American	0	11	18	20	23
1057	33	66	-15	7	107	36	Female	Non-hispanic	Black or African American	0	11	18	20	23
1057	34	50	-16	8	262	36	Female	Non-hispanic	Black or African American	0	11	18	20	23
1057	26	77	0	9	118	36	Female	Non-hispanic	Black or African American	0	11	18	20	23
1057	50	24	10	10	159	36	Female	Non-hispanic	Black or African American	0	11	18	20	23
1057				11		36	Female	Non-hispanic	Black or African American	0	11	18	20	23
1057	50	59	10	12		36	Female	Non-hispanic	Black or African American	0	11	18	20	23
1057	17	27	-10	13	111	36	Female	Non-hispanic	Black or African American	0	11	18	20	23
1057				14		36	Female	Non-hispanic	Black or African American	0	11	18	20	23
1057	0	83	-50	15		36	Female	Non-hispanic	Black or African American	0	11	18	20	23
1057				16		36	Female	Non-hispanic	Black or African American	0	11	18	20	23
1057				17		36	Female	Non-hispanic	Black or African American	0	11	18	20	23
1057				18		36	Female	Non-hispanic	Black or African American	0	11	18	20	23
1057				19		36	Female	Non-hispanic	Black or African American	0	11	18	20	23
1057	50	86	-39	20		36	Female	Non-hispanic	Black or African American	0	11	18	20	23
1057				21		36	Female	Non-hispanic	Black or African American	0	11	18	20	23
1057				22		36	Female	Non-hispanic	Black or African American	0	11	18	20	23
1057				23		36	Female	Non-hispanic	Black or African American	0	11	18	20	23
1057	0	0	-50	24		36	Female	Non-hispanic	Black or African American	0	11	18	20	23
1057				25		36	Female	Non-hispanic	Black or African American	0	11	18	20	23
1057				26		36	Female	Non-hispanic	Black or African American	0	11	18	20	23
1057	12	79	-32	27		36	Female	Non-hispanic	Black or African American	0	11	18	20	23
1057	32	50	0	28	157	36	Female	Non-hispanic	Black or African American	0	11	18	20	23
1057	25	84	-28	29	166	36	Female	Non-hispanic	Black or African American	0	11	18	20	23
1057	82	50	-10	30	94	36	Female	Non-hispanic	Black or African American	0	11	18	20	23
1057				31		36	Female	Non-hispanic	Black or African American	0	11	18	20	23
1057	72	79	26	32		36	Female	Non-hispanic	Black or African American	0	11	18	20	23
1057	10	75	-14	33	92	36	Female	Non-hispanic	Black or African American	0	11	18	20	23
1057				34		36	Female	Non-hispanic	Black or African American	0	11	18	20	23
1057				35		36	Female	Non-hispanic	Black or African American	0	11	18	20	23
1057				36		36	Female	Non-hispanic	Black or African American	0	11	18	20	23
1057	24	65	10	37		36	Female	Non-hispanic	Black or African American	0	11	18	20	23
1057	68	30	-10	38	146	36	Female	Non-hispanic	Black or African American	0	11	18	20	23
1057	20	73	-4	39	199	36	Female	Non-hispanic	Black or African American	0	11	18	20	23
1057	27	70	5	40	142	36	Female	Non-hispanic	Black or African American	0	11	18	20	23
1057				41		36	Female	Non-hispanic	Black or African American	0	11	18	20	23
1057				42		36	Female	Non-hispanic	Black or African American	0	11	18	20	23
1057				43		36	Female	Non-hispanic	Black or African American	0	11	18	20	23
1057				44		36	Female	Non-hispanic	Black or African American	0	11	18	20	23
1057				45		36	Female	Non-hispanic	Black or African American	0	11	18	20	23
1057				46		36	Female	Non-hispanic	Black or African American	0	11	18	20	23
1057				47		36	Female	Non-hispanic	Black or African American	0	11	18	20	23
1057				48		36	Female	Non-hispanic	Black or African American	0	11	18	20	23
1057				49		36	Female	Non-hispanic	Black or African American	0	11	18	20	23
1057				50		36	Female	Non-hispanic	Black or African American	0	11	18	20	23
1057				51		36	Female	Non-hispanic	Black or African American	0	11	18	20	23
1057				52		36	Female	Non-hispanic	Black or African American	0	11	18	20	23
1057				53		36	Female	Non-hispanic	Black or African American	0	11	18	20	23
1057				54		36	Female	Non-hispanic	Black or African American	0	11	18	20	23
1057				55		36	Female	Non-hispanic	Black or African American	0	11	18	20	23
1057				56		36	Female	Non-hispanic	Black or African American	0	11	18	20	23
1057				57		36	Female	Non-hispanic	Black or African American	0	11	18	20	23
1057				58		36	Female	Non-hispanic	Black or African American	0	11	18	20	23
1057				59		36	Female	Non-hispanic	Black or African American	0	11	18	20	23
1057				60		36	Female	Non-hispanic	Black or African American	0	11	18	20	23
1057				61		36	Female	Non-hispanic	Black or African American	0	11	18	20	23
1057				62		36	Female	Non-hispanic	Black or African American	0	11	18	20	23
1057				63		36	Female	Non-hispanic	Black or African American	0	11	18	20	23
1057				64		36	Female	Non-hispanic	Black or African American	0	11	18	20	23
1057				65		36	Female	Non-hispanic	Black or African American	0	11	18	20	23
1057				66		36	Female	Non-hispanic	Black or African American	0	11	18	20	23
1057				67		36	Female	Non-hispanic	Black or African American	0	11	18	20	23
1057				68		36	Female	Non-hispanic	Black or African American	0	11	18	20	23
1057				69		36	Female	Non-hispanic	Black or African American	0	11	18	20	23
1057				70		36	Female	Non-hispanic	Black or African American	0	11	18	20	23
1057				71		36	Female	Non-hispanic	Black or African American	0	11	18	20	23
1057				72		36	Female	Non-hispanic	Black or African American	0	11	18	20	23
1057				73		36	Female	Non-hispanic	Black or African American	0	11	18	20	23
1057				74		36	Female	Non-hispanic	Black or African American	0	11	18	20	23
1057	28	73	27	75		36	Female	Non-hispanic	Black or African American	0	11	18	20	23
1057				76		36	Female	Non-hispanic	Black or African American	0	11	18	20	23
1057				77		36	Female	Non-hispanic	Black or African American	0	11	18	20	23
1057				78		36	Female	Non-hispanic	Black or African American	0	11	18	20	23
1057				79		36	Female	Non-hispanic	Black or African American	0	11	18	20	23
1057				80		36	Female	Non-hispanic	Black or African American	0	11	18	20	23
1057				81		36	Female	Non-hispanic	Black or African American	0	11	18	20	23
1057				82		36	Female	Non-hispanic	Black or African American	0	11	18	20	23
1057				83		36	Female	Non-hispanic	Black or African American	0	11	18	20	23
1057				84		36	Female	Non-hispanic	Black or African American	0	11	18	20	23
1057				85		36	Female	Non-hispanic	Black or African American	0	11	18	20	23
1057				86		36	Female	Non-hispanic	Black or African American	0	11	18	20	23
1057				87		36	Female	Non-hispanic	Black or African American	0	11	18	20	23
1057				88		36	Female	Non-hispanic	Black or African American	0	11	18	20	23
1057				89		36	Female	Non-hispanic	Black or African American	0	11	18	20	23
1057				90		36	Female	Non-hispanic	Black or African American	0	11	18	20	23
1057				91		36	Female	Non-hispanic	Black or African American	0	11	18	20	23
1057				92		36	Female	Non-hispanic	Black or African American	0	11	18	20	23
1057				93		36	Female	Non-hispanic	Black or African American	0	11	18	20	23
1057				94		36	Female	Non-hispanic	Black or African American	0	11	18	20	23
1057				95		36	Female	Non-hispanic	Black or African American	0	11	18	20	23
1057				96		36	Female	Non-hispanic	Black or African American	0	11	18	20	23
1057				97		36	Female	Non-hispanic	Black or African American	0	11	18	20	23
1057				98		36	Female	Non-hispanic	Black or African American	0	11	18	20	23
1057				99		36	Female	Non-hispanic	Black or African American	0	11	18	20	23
1057				100		36	Female	Non-hispanic	Black or African American	0	11	18	20	23
1057				101		36	Female	Non-hispanic	Black or African American	0	11	18	20	23
1057				102		36	Female	Non-hispanic	Black or African American	0	11	18	20	23
1057				103		36	Female	Non-hispanic	Black or African American	0	11	18	20	23
1057				104		36	Female	Non-hispanic	Black or African American	0	11	18	20	23
1057				105		36	Female	Non-hispanic	Black or African American	0	11	18	20	23
1058	66	41	23	1	0	37	Male	Non-hispanic	Multiple Races	0	7	28	20	6
1058	58	34	16	2	59	37	Male	Non-hispanic	Multiple Races	0	7	28	20	6
1058	54	36	7	3	98	37	Male	Non-hispanic	Multiple Races	0	7	28	20	6
1058	67	31	24	4	109	37	Male	Non-hispanic	Multiple Races	0	7	28	20	6
1058	68	34	35	5	358	37	Male	Non-hispanic	Multiple Races	0	7	28	20	6
1058	63	22	21	6	907	37	Male	Non-hispanic	Multiple Races	0	7	28	20	6
1058	61	50	14	7	131	37	Male	Non-hispanic	Multiple Races	0	7	28	20	6
1058	66	28	18	8	129	37	Male	Non-hispanic	Multiple Races	0	7	28	20	6
1058	64	46	15	9	59	37	Male	Non-hispanic	Multiple Races	0	7	28	20	6
1058	75	42	23	10	227	37	Male	Non-hispanic	Multiple Races	0	7	28	20	6
1058	64	44	16	11	950	37	Male	Non-hispanic	Multiple Races	0	7	28	20	6
1058	52	57	5	12	76	37	Male	Non-hispanic	Multiple Races	0	7	28	20	6
1058	50	50	13	13	68	37	Male	Non-hispanic	Multiple Races	0	7	28	20	6
1058	25	50	16	14	85	37	Male	Non-hispanic	Multiple Races	0	7	28	20	6
1058	65	44	15	15	149	37	Male	Non-hispanic	Multiple Races	0	7	28	20	6
1058	76	33	34	16	1029	37	Male	Non-hispanic	Multiple Races	0	7	28	20	6
1058	50	34	30	17	111	37	Male	Non-hispanic	Multiple Races	0	7	28	20	6
1058	74	36	28	18	125	37	Male	Non-hispanic	Multiple Races	0	7	28	20	6
1058	79	24	31	19	127	37	Male	Non-hispanic	Multiple Races	0	7	28	20	6
1058	64	22	30	20	151	37	Male	Non-hispanic	Multiple Races	0	7	28	20	6
1058	77	31	31	21	896	37	Male	Non-hispanic	Multiple Races	0	7	28	20	6
1058				22		37	Male	Non-hispanic	Multiple Races	0	7	28	20	6
1058	69	21	24	23		37	Male	Non-hispanic	Multiple Races	0	7	28	20	6
1058	82	44	37	24	59	37	Male	Non-hispanic	Multiple Races	0	7	28	20	6
1058	77	31	31	25	90	37	Male	Non-hispanic	Multiple Races	0	7	28	20	6
1058	66	24	0	26	1027	37	Male	Non-hispanic	Multiple Races	0	7	28	20	6
1058	79	35	30	27	201	37	Male	Non-hispanic	Multiple Races	0	7	28	20	6
1058	73	30	27	28	122	37	Male	Non-hispanic	Multiple Races	0	7	28	20	6
1058	82	22	22	29	127	37	Male	Non-hispanic	Multiple Races	0	7	28	20	6
1058	87	6	26	30	155	37	Male	Non-hispanic	Multiple Races	0	7	28	20	6
1058	84	30	31	31	806	37	Male	Non-hispanic	Multiple Races	0	7	28	20	6
1058	85	24	27	32	232	37	Male	Non-hispanic	Multiple Races	0	7	28	20	6
1058	41	25	26	33	103	37	Male	Non-hispanic	Multiple Races	0	7	28	20	6
1058	79	24	29	34	170	37	Male	Non-hispanic	Multiple Races	0	7	28	20	6
1058	50	20	19	35	127	37	Male	Non-hispanic	Multiple Races	0	7	28	20	6
1058	87	30	37	36	893	37	Male	Non-hispanic	Multiple Races	0	7	28	20	6
1058	79	34	30	37	109	37	Male	Non-hispanic	Multiple Races	0	7	28	20	6
1058	85	28	27	38	46	37	Male	Non-hispanic	Multiple Races	0	7	28	20	6
1058	83	25	30	39	240	37	Male	Non-hispanic	Multiple Races	0	7	28	20	6
1058	76	35	37	40	155	37	Male	Non-hispanic	Multiple Races	0	7	28	20	6
1058	81	5	29	41	907	37	Male	Non-hispanic	Multiple Races	0	7	28	20	6
1058	83	32	42	42	125	37	Male	Non-hispanic	Multiple Races	0	7	28	20	6
1058	81	15	50	43	74	37	Male	Non-hispanic	Multiple Races	0	7	28	20	6
1058	81	35	36	44	116	37	Male	Non-hispanic	Multiple Races	0	7	28	20	6
1058	81	28	31	45	96	37	Male	Non-hispanic	Multiple Races	0	7	28	20	6
1058				46		37	Male	Non-hispanic	Multiple Races	0	7	28	20	6
1058	99	28	34	47		37	Male	Non-hispanic	Multiple Races	0	7	28	20	6
1058	91	24	30	48	24	37	Male	Non-hispanic	Multiple Races	0	7	28	20	6
1058	85	25	35	49	94	37	Male	Non-hispanic	Multiple Races	0	7	28	20	6
1058	81	29	33	50	59	37	Male	Non-hispanic	Multiple Races	0	7	28	20	6
1058	75	23	33	51	1138	37	Male	Non-hispanic	Multiple Races	0	7	28	20	6
1058	42	38	33	52	129	37	Male	Non-hispanic	Multiple Races	0	7	28	20	6
1058	84	22	34	53	125	37	Male	Non-hispanic	Multiple Races	0	7	28	20	6
1058	80	100	27	54	133	37	Male	Non-hispanic	Multiple Races	0	7	28	20	6
1058	80	39	26	55	149	37	Male	Non-hispanic	Multiple Races	0	7	28	20	6
1058	75	22	37	56	909	37	Male	Non-hispanic	Multiple Races	0	7	28	20	6
1058	82	70	31	57	122	37	Male	Non-hispanic	Multiple Races	0	7	28	20	6
1058	36	74	38	58	131	37	Male	Non-hispanic	Multiple Races	0	7	28	20	6
1058	31	35	30	59	122	37	Male	Non-hispanic	Multiple Races	0	7	28	20	6
1058	74	35	32	60	116	37	Male	Non-hispanic	Multiple Races	0	7	28	20	6
1058	77	26	26	61	948	37	Male	Non-hispanic	Multiple Races	0	7	28	20	6
1058	77	34	24	62	122	37	Male	Non-hispanic	Multiple Races	0	7	28	20	6
1058	81	21	38	63	72	37	Male	Non-hispanic	Multiple Races	0	7	28	20	6
1058	84	32	23	64	68	37	Male	Non-hispanic	Multiple Races	0	7	28	20	6
1058	76	23	37	65	271	37	Male	Non-hispanic	Multiple Races	0	7	28	20	6
1058	75	31	29	66	909	37	Male	Non-hispanic	Multiple Races	0	7	28	20	6
1058	83	27	34	67	66	37	Male	Non-hispanic	Multiple Races	0	7	28	20	6
1058	87	25	35	68	184	37	Male	Non-hispanic	Multiple Races	0	7	28	20	6
1058				69		37	Male	Non-hispanic	Multiple Races	0	7	28	20	6
1058	76	16	36	70		37	Male	Non-hispanic	Multiple Races	0	7	28	20	6
1058	82	37	42	71	1003	37	Male	Non-hispanic	Multiple Races	0	7	28	20	6
1058	88	18	30	72	74	37	Male	Non-hispanic	Multiple Races	0	7	28	20	6
1058	84	29	34	73	168	37	Male	Non-hispanic	Multiple Races	0	7	28	20	6
1058	88	25	31	74	131	37	Male	Non-hispanic	Multiple Races	0	7	28	20	6
1058	86	11	26	75	85	37	Male	Non-hispanic	Multiple Races	0	7	28	20	6
1058	85	17	36	76	900	37	Male	Non-hispanic	Multiple Races	0	7	28	20	6
1058	79	9	24	77	72	37	Male	Non-hispanic	Multiple Races	0	7	28	20	6
1058	80	22	28	78	63	37	Male	Non-hispanic	Multiple Races	0	7	28	20	6
1058	86	38	28	79	175	37	Male	Non-hispanic	Multiple Races	0	7	28	20	6
1058	83	24	32	80	131	37	Male	Non-hispanic	Multiple Races	0	7	28	20	6
1058	84	35	27	81	983	37	Male	Non-hispanic	Multiple Races	0	7	28	20	6
1058	66	20	48	82	72	37	Male	Non-hispanic	Multiple Races	0	7	28	20	6
1058	39	39	17	83	140	37	Male	Non-hispanic	Multiple Races	0	7	28	20	6
1058	64	73	31	84	90	37	Male	Non-hispanic	Multiple Races	0	7	28	20	6
1058	77	38	24	85	336	37	Male	Non-hispanic	Multiple Races	0	7	28	20	6
1058	76	11	33	86	893	37	Male	Non-hispanic	Multiple Races	0	7	28	20	6
1058	78	42	31	87	103	37	Male	Non-hispanic	Multiple Races	0	7	28	20	6
1058	78	20	34	88	201	37	Male	Non-hispanic	Multiple Races	0	7	28	20	6
1058	78	28	37	89	98	37	Male	Non-hispanic	Multiple Races	0	7	28	20	6
1058				90		37	Male	Non-hispanic	Multiple Races	0	7	28	20	6
1058	79	31	40	91		37	Male	Non-hispanic	Multiple Races	0	7	28	20	6
1058	80	9	26	92	151	37	Male	Non-hispanic	Multiple Races	0	7	28	20	6
1058	85	23	33	93	125	37	Male	Non-hispanic	Multiple Races	0	7	28	20	6
1058	45	46	31	94	94	37	Male	Non-hispanic	Multiple Races	0	7	28	20	6
1058	84	33	30	95	186	37	Male	Non-hispanic	Multiple Races	0	7	28	20	6
1058	23	30	32	96	832	37	Male	Non-hispanic	Multiple Races	0	7	28	20	6
1058	42	21	33	97	76	37	Male	Non-hispanic	Multiple Races	0	7	28	20	6
1058	77	13	27	98	70	37	Male	Non-hispanic	Multiple Races	0	7	28	20	6
1058	80	19	28	99	90	37	Male	Non-hispanic	Multiple Races	0	7	28	20	6
1058	80	23	39	100	66	37	Male	Non-hispanic	Multiple Races	0	7	28	20	6
1058	66	64	10	101	1228	37	Male	Non-hispanic	Multiple Races	0	7	28	20	6
1058	76	32	27	102	162	37	Male	Non-hispanic	Multiple Races	0	7	28	20	6
1058	71	30	31	103	72	37	Male	Non-hispanic	Multiple Races	0	7	28	20	6
1058	73	26	23	104	42	37	Male	Non-hispanic	Multiple Races	0	7	28	20	6
1058	34	16	19	105	218	37	Male	Non-hispanic	Multiple Races	0	7	28	20	6
1059				1	0	39	Female	Non-hispanic	Black or African American	0	15	23	16	
1059				2		39	Female	Non-hispanic	Black or African American	0	15	23	16	
1059				3		39	Female	Non-hispanic	Black or African American	0	15	23	16	
1059				4		39	Female	Non-hispanic	Black or African American	0	15	23	16	
1059				5		39	Female	Non-hispanic	Black or African American	0	15	23	16	
1059				6		39	Female	Non-hispanic	Black or African American	0	15	23	16	
1059				7		39	Female	Non-hispanic	Black or African American	0	15	23	16	
1059				8		39	Female	Non-hispanic	Black or African American	0	15	23	16	
1059				9		39	Female	Non-hispanic	Black or African American	0	15	23	16	
1059				10		39	Female	Non-hispanic	Black or African American	0	15	23	16	
1059				11		39	Female	Non-hispanic	Black or African American	0	15	23	16	
1059				12		39	Female	Non-hispanic	Black or African American	0	15	23	16	
1059				13		39	Female	Non-hispanic	Black or African American	0	15	23	16	
1059				14		39	Female	Non-hispanic	Black or African American	0	15	23	16	
1059				15		39	Female	Non-hispanic	Black or African American	0	15	23	16	
1059				16		39	Female	Non-hispanic	Black or African American	0	15	23	16	
1059				17		39	Female	Non-hispanic	Black or African American	0	15	23	16	
1059				18		39	Female	Non-hispanic	Black or African American	0	15	23	16	
1059				19		39	Female	Non-hispanic	Black or African American	0	15	23	16	
1059				20		39	Female	Non-hispanic	Black or African American	0	15	23	16	
1059				21		39	Female	Non-hispanic	Black or African American	0	15	23	16	
1059				22		39	Female	Non-hispanic	Black or African American	0	15	23	16	
1059				23		39	Female	Non-hispanic	Black or African American	0	15	23	16	
1059				24		39	Female	Non-hispanic	Black or African American	0	15	23	16	
1059				25		39	Female	Non-hispanic	Black or African American	0	15	23	16	
1059				26		39	Female	Non-hispanic	Black or African American	0	15	23	16	
1059				27		39	Female	Non-hispanic	Black or African American	0	15	23	16	
1059				28		39	Female	Non-hispanic	Black or African American	0	15	23	16	
1059				29		39	Female	Non-hispanic	Black or African American	0	15	23	16	
1059				30		39	Female	Non-hispanic	Black or African American	0	15	23	16	
1059				31		39	Female	Non-hispanic	Black or African American	0	15	23	16	
1059				32		39	Female	Non-hispanic	Black or African American	0	15	23	16	
1059				33		39	Female	Non-hispanic	Black or African American	0	15	23	16	
1059				34		39	Female	Non-hispanic	Black or African American	0	15	23	16	
1059				35		39	Female	Non-hispanic	Black or African American	0	15	23	16	
1059				36		39	Female	Non-hispanic	Black or African American	0	15	23	16	
1059				37		39	Female	Non-hispanic	Black or African American	0	15	23	16	
1059				38		39	Female	Non-hispanic	Black or African American	0	15	23	16	
1059				39		39	Female	Non-hispanic	Black or African American	0	15	23	16	
1059				40		39	Female	Non-hispanic	Black or African American	0	15	23	16	
1059	32	81	-17	41		39	Female	Non-hispanic	Black or African American	0	15	23	16	
1059	74	60	-8	42	192	39	Female	Non-hispanic	Black or African American	0	15	23	16	
1059	62	57	-10	43	79	39	Female	Non-hispanic	Black or African American	0	15	23	16	
1059	63	57	-10	44	96	39	Female	Non-hispanic	Black or African American	0	15	23	16	
1059	71	47	-7	45	109	39	Female	Non-hispanic	Black or African American	0	15	23	16	
1059				46		39	Female	Non-hispanic	Black or African American	0	15	23	16	
1059				47		39	Female	Non-hispanic	Black or African American	0	15	23	16	
1059				48		39	Female	Non-hispanic	Black or African American	0	15	23	16	
1059				49		39	Female	Non-hispanic	Black or African American	0	15	23	16	
1059				50		39	Female	Non-hispanic	Black or African American	0	15	23	16	
1059				51		39	Female	Non-hispanic	Black or African American	0	15	23	16	
1059				52		39	Female	Non-hispanic	Black or African American	0	15	23	16	
1059				53		39	Female	Non-hispanic	Black or African American	0	15	23	16	
1059				54		39	Female	Non-hispanic	Black or African American	0	15	23	16	
1059				55		39	Female	Non-hispanic	Black or African American	0	15	23	16	
1059				56		39	Female	Non-hispanic	Black or African American	0	15	23	16	
1059				57		39	Female	Non-hispanic	Black or African American	0	15	23	16	
1059				58		39	Female	Non-hispanic	Black or African American	0	15	23	16	
1059	78	32	13	59		39	Female	Non-hispanic	Black or African American	0	15	23	16	
1059	50	30	0	60	236	39	Female	Non-hispanic	Black or African American	0	15	23	16	
1059	18	64	-10	61	518	39	Female	Non-hispanic	Black or African American	0	15	23	16	
1059				62		39	Female	Non-hispanic	Black or African American	0	15	23	16	
1059				63		39	Female	Non-hispanic	Black or African American	0	15	23	16	
1059				64		39	Female	Non-hispanic	Black or African American	0	15	23	16	
1059				65		39	Female	Non-hispanic	Black or African American	0	15	23	16	
1059				66		39	Female	Non-hispanic	Black or African American	0	15	23	16	
1059				67		39	Female	Non-hispanic	Black or African American	0	15	23	16	
1059				68		39	Female	Non-hispanic	Black or African American	0	15	23	16	
1059				69		39	Female	Non-hispanic	Black or African American	0	15	23	16	
1059				70		39	Female	Non-hispanic	Black or African American	0	15	23	16	
1059				71		39	Female	Non-hispanic	Black or African American	0	15	23	16	
1059				72		39	Female	Non-hispanic	Black or African American	0	15	23	16	
1059				73		39	Female	Non-hispanic	Black or African American	0	15	23	16	
1059				74		39	Female	Non-hispanic	Black or African American	0	15	23	16	
1059				75		39	Female	Non-hispanic	Black or African American	0	15	23	16	
1059				76		39	Female	Non-hispanic	Black or African American	0	15	23	16	
1059	36	85	-34	77		39	Female	Non-hispanic	Black or African American	0	15	23	16	
1059	15	69	-29	78	122	39	Female	Non-hispanic	Black or African American	0	15	23	16	
1059	31	100	-16	79	111	39	Female	Non-hispanic	Black or African American	0	15	23	16	
1059				80		39	Female	Non-hispanic	Black or African American	0	15	23	16	
1059				81		39	Female	Non-hispanic	Black or African American	0	15	23	16	
1059				82		39	Female	Non-hispanic	Black or African American	0	15	23	16	
1059				83		39	Female	Non-hispanic	Black or African American	0	15	23	16	
1059				84		39	Female	Non-hispanic	Black or African American	0	15	23	16	
1059				85		39	Female	Non-hispanic	Black or African American	0	15	23	16	
1059				86		39	Female	Non-hispanic	Black or African American	0	15	23	16	
1059				87		39	Female	Non-hispanic	Black or African American	0	15	23	16	
1059				88		39	Female	Non-hispanic	Black or African American	0	15	23	16	
1059				89		39	Female	Non-hispanic	Black or African American	0	15	23	16	
1059				90		39	Female	Non-hispanic	Black or African American	0	15	23	16	
1059	3	82	-25	91		39	Female	Non-hispanic	Black or African American	0	15	23	16	
1059	27	69	-25	92	184	39	Female	Non-hispanic	Black or African American	0	15	23	16	
1059				93		39	Female	Non-hispanic	Black or African American	0	15	23	16	
1059				94		39	Female	Non-hispanic	Black or African American	0	15	23	16	
1059				95		39	Female	Non-hispanic	Black or African American	0	15	23	16	
1059				96		39	Female	Non-hispanic	Black or African American	0	15	23	16	
1059				97		39	Female	Non-hispanic	Black or African American	0	15	23	16	
1059				98		39	Female	Non-hispanic	Black or African American	0	15	23	16	
1059				99		39	Female	Non-hispanic	Black or African American	0	15	23	16	
1059				100		39	Female	Non-hispanic	Black or African American	0	15	23	16	
1059				101		39	Female	Non-hispanic	Black or African American	0	15	23	16	
1059				102		39	Female	Non-hispanic	Black or African American	0	15	23	16	
1059				103		39	Female	Non-hispanic	Black or African American	0	15	23	16	
1059	51	38	8	104		39	Female	Non-hispanic	Black or African American	0	15	23	16	
1059				105		39	Female	Non-hispanic	Black or African American	0	15	23	16	
1061				1	0	19	Male	Hispanic	None of the above	0	15	16	19	
1061				2		19	Male	Hispanic	None of the above	0	15	16	19	
1061	38	34	10	3		19	Male	Hispanic	None of the above	0	15	16	19	
1061	61	20	15	4	212	19	Male	Hispanic	None of the above	0	15	16	19	
1061				5		19	Male	Hispanic	None of the above	0	15	16	19	
1061	65	34	31	6		19	Male	Hispanic	None of the above	0	15	16	19	
1061	64	34	21	7	245	19	Male	Hispanic	None of the above	0	15	16	19	
1061	50	60	-20	8	68	19	Male	Hispanic	None of the above	0	15	16	19	
1061	60	23	15	9	218	19	Male	Hispanic	None of the above	0	15	16	19	
1061	26	68	-27	10	280	19	Male	Hispanic	None of the above	0	15	16	19	
1061	50	35	9	11	688	19	Male	Hispanic	None of the above	0	15	16	19	
1061	55	36	9	12	131	19	Male	Hispanic	None of the above	0	15	16	19	
1061	62	37	8	13	120	19	Male	Hispanic	None of the above	0	15	16	19	
1061	66	39	3	14	109	19	Male	Hispanic	None of the above	0	15	16	19	
1061	31	63	2	15	162	19	Male	Hispanic	None of the above	0	15	16	19	
1061	50	50	0	16	902	19	Male	Hispanic	None of the above	0	15	16	19	
1061	59	59	-9	17	103	19	Male	Hispanic	None of the above	0	15	16	19	
1061	50	50	0	18	264	19	Male	Hispanic	None of the above	0	15	16	19	
1061	62	66	6	19	192	19	Male	Hispanic	None of the above	0	15	16	19	
1061	50	78	0	20	170	19	Male	Hispanic	None of the above	0	15	16	19	
1061	50	50	0	21	575	19	Male	Hispanic	None of the above	0	15	16	19	
1061	50	50	0	22	236	19	Male	Hispanic	None of the above	0	15	16	19	
1061	50	50	0	23	267	19	Male	Hispanic	None of the above	0	15	16	19	
1061	33	23	-26	24	192	19	Male	Hispanic	None of the above	0	15	16	19	
1061	50	50	0	25	175	19	Male	Hispanic	None of the above	0	15	16	19	
1061	50	50	0	26	706	19	Male	Hispanic	None of the above	0	15	16	19	
1061				27		19	Male	Hispanic	None of the above	0	15	16	19	
1061	50	50	0	28		19	Male	Hispanic	None of the above	0	15	16	19	
1061	50	50	0	29	159	19	Male	Hispanic	None of the above	0	15	16	19	
1061	50	50	0	30	81	19	Male	Hispanic	None of the above	0	15	16	19	
1061	50	50	0	31	817	19	Male	Hispanic	None of the above	0	15	16	19	
1061	59	86	-33	32	225	19	Male	Hispanic	None of the above	0	15	16	19	
1061	50	68	-19	33	39	19	Male	Hispanic	None of the above	0	15	16	19	
1061	50	100	-34	34	221	19	Male	Hispanic	None of the above	0	15	16	19	
1061	66	49	-24	35	199	19	Male	Hispanic	None of the above	0	15	16	19	
1061				36		19	Male	Hispanic	None of the above	0	15	16	19	
1061	50	50	0	37		19	Male	Hispanic	None of the above	0	15	16	19	
1061	61	40	12	38	94	19	Male	Hispanic	None of the above	0	15	16	19	
1061	50	50	0	39	107	19	Male	Hispanic	None of the above	0	15	16	19	
1061	50	50	0	40	232	19	Male	Hispanic	None of the above	0	15	16	19	
1061				41		19	Male	Hispanic	None of the above	0	15	16	19	
1061				42		19	Male	Hispanic	None of the above	0	15	16	19	
1061				43		19	Male	Hispanic	None of the above	0	15	16	19	
1061	50	50	0	44		19	Male	Hispanic	None of the above	0	15	16	19	
1061	50	50	0	45	470	19	Male	Hispanic	None of the above	0	15	16	19	
1061				46		19	Male	Hispanic	None of the above	0	15	16	19	
1061	70	50	0	47		19	Male	Hispanic	None of the above	0	15	16	19	
1061	50	50	0	48	188	19	Male	Hispanic	None of the above	0	15	16	19	
1061	50	40	0	49	173	19	Male	Hispanic	None of the above	0	15	16	19	
1061	50	50	0	50	103	19	Male	Hispanic	None of the above	0	15	16	19	
1061	50	50	0	51	806	19	Male	Hispanic	None of the above	0	15	16	19	
1061	56	34	-9	52	175	19	Male	Hispanic	None of the above	0	15	16	19	
1061				53		19	Male	Hispanic	None of the above	0	15	16	19	
1061	50	50	0	54		19	Male	Hispanic	None of the above	0	15	16	19	
1061	61	59	12	55	188	19	Male	Hispanic	None of the above	0	15	16	19	
1061				56		19	Male	Hispanic	None of the above	0	15	16	19	
1061	50	50	0	57		19	Male	Hispanic	None of the above	0	15	16	19	
1061	31	30	-23	58	116	19	Male	Hispanic	None of the above	0	15	16	19	
1061	68	50	30	59	225	19	Male	Hispanic	None of the above	0	15	16	19	
1061	50	50	0	60	114	19	Male	Hispanic	None of the above	0	15	16	19	
1061				61		19	Male	Hispanic	None of the above	0	15	16	19	
1061	65	15	22	62		19	Male	Hispanic	None of the above	0	15	16	19	
1061	79	17	48	63	319	19	Male	Hispanic	None of the above	0	15	16	19	
1061	50	50	0	64	100	19	Male	Hispanic	None of the above	0	15	16	19	
1061	50	50	0	65	184	19	Male	Hispanic	None of the above	0	15	16	19	
1061				66		19	Male	Hispanic	None of the above	0	15	16	19	
1061	50	50	0	67		19	Male	Hispanic	None of the above	0	15	16	19	
1061				68		19	Male	Hispanic	None of the above	0	15	16	19	
1061	59	6	38	69		19	Male	Hispanic	None of the above	0	15	16	19	
1061	50	28	40	70	138	19	Male	Hispanic	None of the above	0	15	16	19	
1061	61	56	-11	71	745	19	Male	Hispanic	None of the above	0	15	16	19	
1061	59	50	0	72	181	19	Male	Hispanic	None of the above	0	15	16	19	
1061	50	50	0	73	188	19	Male	Hispanic	None of the above	0	15	16	19	
1061	50	50	0	74	188	19	Male	Hispanic	None of the above	0	15	16	19	
1061				75		19	Male	Hispanic	None of the above	0	15	16	19	
1061				76		19	Male	Hispanic	None of the above	0	15	16	19	
1061				77		19	Male	Hispanic	None of the above	0	15	16	19	
1061	58	27	11	78		19	Male	Hispanic	None of the above	0	15	16	19	
1061	50	16	31	79	181	19	Male	Hispanic	None of the above	0	15	16	19	
1061	82	39	0	80	162	19	Male	Hispanic	None of the above	0	15	16	19	
1061	64	36	26	81	732	19	Male	Hispanic	None of the above	0	15	16	19	
1061				82		19	Male	Hispanic	None of the above	0	15	16	19	
1061	50	50	0	83		19	Male	Hispanic	None of the above	0	15	16	19	
1061	43	61	-8	84	162	19	Male	Hispanic	None of the above	0	15	16	19	
1061				85		19	Male	Hispanic	None of the above	0	15	16	19	
1061				86		19	Male	Hispanic	None of the above	0	15	16	19	
1061	50	50	0	87		19	Male	Hispanic	None of the above	0	15	16	19	
1061				88		19	Male	Hispanic	None of the above	0	15	16	19	
1061	34	63	16	89		19	Male	Hispanic	None of the above	0	15	16	19	
1061	56	34	14	90	81	19	Male	Hispanic	None of the above	0	15	16	19	
1061				91		19	Male	Hispanic	None of the above	0	15	16	19	
1061				92		19	Male	Hispanic	None of the above	0	15	16	19	
1061				93		19	Male	Hispanic	None of the above	0	15	16	19	
1061				94		19	Male	Hispanic	None of the above	0	15	16	19	
1061				95		19	Male	Hispanic	None of the above	0	15	16	19	
1061				96		19	Male	Hispanic	None of the above	0	15	16	19	
1061	50	50	0	97		19	Male	Hispanic	None of the above	0	15	16	19	
1061	38	63	-10	98	76	19	Male	Hispanic	None of the above	0	15	16	19	
1061	28	66	-14	99	242	19	Male	Hispanic	None of the above	0	15	16	19	
1061				100		19	Male	Hispanic	None of the above	0	15	16	19	
1061				101		19	Male	Hispanic	None of the above	0	15	16	19	
1061				102		19	Male	Hispanic	None of the above	0	15	16	19	
1061				103		19	Male	Hispanic	None of the above	0	15	16	19	
1061	50	50	0	104		19	Male	Hispanic	None of the above	0	15	16	19	
1061				105		19	Male	Hispanic	None of the above	0	15	16	19	
1062	77	7	29	1	0	20	Male	Non-hispanic	Asian	0	13	22	9	6
1062	80	21	41	2	212	20	Male	Non-hispanic	Asian	0	13	22	9	6
1062	69	9	39	3	50	20	Male	Non-hispanic	Asian	0	13	22	9	6
1062	50	15	-14	4	149	20	Male	Non-hispanic	Asian	0	13	22	9	6
1062	64	30	0	5	59	20	Male	Non-hispanic	Asian	0	13	22	9	6
1062	10	2	0	6	843	20	Male	Non-hispanic	Asian	0	13	22	9	6
1062	85	10	35	7	194	20	Male	Non-hispanic	Asian	0	13	22	9	6
1062	24	15	30	8	50	20	Male	Non-hispanic	Asian	0	13	22	9	6
1062	72	8	0	9	199	20	Male	Non-hispanic	Asian	0	13	22	9	6
1062	40	0	33	10	61	20	Male	Non-hispanic	Asian	0	13	22	9	6
1062	70	11	40	11	1084	20	Male	Non-hispanic	Asian	0	13	22	9	6
1062	80	6	35	12	149	20	Male	Non-hispanic	Asian	0	13	22	9	6
1062	25	13	30	13	149	20	Male	Non-hispanic	Asian	0	13	22	9	6
1062	50	71	31	14	192	20	Male	Non-hispanic	Asian	0	13	22	9	6
1062				15		20	Male	Non-hispanic	Asian	0	13	22	9	6
1062				16		20	Male	Non-hispanic	Asian	0	13	22	9	6
1062	90	0	45	17		20	Male	Non-hispanic	Asian	0	13	22	9	6
1062	31	20	-10	18	177	20	Male	Non-hispanic	Asian	0	13	22	9	6
1062				19		20	Male	Non-hispanic	Asian	0	13	22	9	6
1062	10	35	40	20		20	Male	Non-hispanic	Asian	0	13	22	9	6
1062				21		20	Male	Non-hispanic	Asian	0	13	22	9	6
1062	100	7	42	22		20	Male	Non-hispanic	Asian	0	13	22	9	6
1062				23		20	Male	Non-hispanic	Asian	0	13	22	9	6
1062				24		20	Male	Non-hispanic	Asian	0	13	22	9	6
1062	23	14	33	25		20	Male	Non-hispanic	Asian	0	13	22	9	6
1062	10	0	42	26	695	20	Male	Non-hispanic	Asian	0	13	22	9	6
1062	100	7	48	27	168	20	Male	Non-hispanic	Asian	0	13	22	9	6
1062	50	10	26	28	262	20	Male	Non-hispanic	Asian	0	13	22	9	6
1062				29		20	Male	Non-hispanic	Asian	0	13	22	9	6
1062	94	1	43	30		20	Male	Non-hispanic	Asian	0	13	22	9	6
1062	99	15	-9	31	760	20	Male	Non-hispanic	Asian	0	13	22	9	6
1062	70	0	0	32	153	20	Male	Non-hispanic	Asian	0	13	22	9	6
1062	76	5	35	33	83	20	Male	Non-hispanic	Asian	0	13	22	9	6
1062	72	29	-30	34	135	20	Male	Non-hispanic	Asian	0	13	22	9	6
1062	80	70	11	35	151	20	Male	Non-hispanic	Asian	0	13	22	9	6
1062	97	20	21	36	887	20	Male	Non-hispanic	Asian	0	13	22	9	6
1062	98	80	-34	37	269	20	Male	Non-hispanic	Asian	0	13	22	9	6
1062	50	44	-11	38	175	20	Male	Non-hispanic	Asian	0	13	22	9	6
1062	88	29	-20	39	164	20	Male	Non-hispanic	Asian	0	13	22	9	6
1062	89	61	-21	40	57	20	Male	Non-hispanic	Asian	0	13	22	9	6
1062	89	15	25	41	876	20	Male	Non-hispanic	Asian	0	13	22	9	6
1062	93	4	50	42	142	20	Male	Non-hispanic	Asian	0	13	22	9	6
1062	93	44	-27	43	203	20	Male	Non-hispanic	Asian	0	13	22	9	6
1062	34	19	4	44	168	20	Male	Non-hispanic	Asian	0	13	22	9	6
1062	46	10	43	45	131	20	Male	Non-hispanic	Asian	0	13	22	9	6
1062				46		20	Male	Non-hispanic	Asian	0	13	22	9	6
1062	92	13	0	47		20	Male	Non-hispanic	Asian	0	13	22	9	6
1062	19	17	32	48	153	20	Male	Non-hispanic	Asian	0	13	22	9	6
1062	26	11	45	49	138	20	Male	Non-hispanic	Asian	0	13	22	9	6
1062	75	8	-6	50	227	20	Male	Non-hispanic	Asian	0	13	22	9	6
1062	13	0	43	51	671	20	Male	Non-hispanic	Asian	0	13	22	9	6
1062	93	6	43	52	52	20	Male	Non-hispanic	Asian	0	13	22	9	6
1062	42	19	44	53	131	20	Male	Non-hispanic	Asian	0	13	22	9	6
1062				54		20	Male	Non-hispanic	Asian	0	13	22	9	6
1062	96	7	38	55		20	Male	Non-hispanic	Asian	0	13	22	9	6
1062	100	4	38	56	793	20	Male	Non-hispanic	Asian	0	13	22	9	6
1062	98	0	46	57	83	20	Male	Non-hispanic	Asian	0	13	22	9	6
1062	100	83	-48	58	260	20	Male	Non-hispanic	Asian	0	13	22	9	6
1062				59		20	Male	Non-hispanic	Asian	0	13	22	9	6
1062	100	13	50	60		20	Male	Non-hispanic	Asian	0	13	22	9	6
1062				61		20	Male	Non-hispanic	Asian	0	13	22	9	6
1062	29	7	26	62		20	Male	Non-hispanic	Asian	0	13	22	9	6
1062	69	5	35	63	184	20	Male	Non-hispanic	Asian	0	13	22	9	6
1062	87	12	34	64	175	20	Male	Non-hispanic	Asian	0	13	22	9	6
1062				65		20	Male	Non-hispanic	Asian	0	13	22	9	6
1062				66		20	Male	Non-hispanic	Asian	0	13	22	9	6
1062	95	17	40	67		20	Male	Non-hispanic	Asian	0	13	22	9	6
1062	85	3	36	68	157	20	Male	Non-hispanic	Asian	0	13	22	9	6
1062	82	0	38	69	179	20	Male	Non-hispanic	Asian	0	13	22	9	6
1062	30	7	36	70	131	20	Male	Non-hispanic	Asian	0	13	22	9	6
1062	81	0	37	71	830	20	Male	Non-hispanic	Asian	0	13	22	9	6
1062				72		20	Male	Non-hispanic	Asian	0	13	22	9	6
1062				73		20	Male	Non-hispanic	Asian	0	13	22	9	6
1062	90	0	39	74		20	Male	Non-hispanic	Asian	0	13	22	9	6
1062	74	10	45	75	256	20	Male	Non-hispanic	Asian	0	13	22	9	6
1062				76		20	Male	Non-hispanic	Asian	0	13	22	9	6
1062	85	16	47	77		20	Male	Non-hispanic	Asian	0	13	22	9	6
1062	89	24	20	78	229	20	Male	Non-hispanic	Asian	0	13	22	9	6
1062	50	50	0	79	199	20	Male	Non-hispanic	Asian	0	13	22	9	6
1062	83	9	34	80	118	20	Male	Non-hispanic	Asian	0	13	22	9	6
1062	21	7	34	81	762	20	Male	Non-hispanic	Asian	0	13	22	9	6
1062				82		20	Male	Non-hispanic	Asian	0	13	22	9	6
1062	100	6	31	83		20	Male	Non-hispanic	Asian	0	13	22	9	6
1062	100	6	47	84	177	20	Male	Non-hispanic	Asian	0	13	22	9	6
1062	84	3	0	85	157	20	Male	Non-hispanic	Asian	0	13	22	9	6
1062	20	3	26	86	677	20	Male	Non-hispanic	Asian	0	13	22	9	6
1062	24	22	16	87	173	20	Male	Non-hispanic	Asian	0	13	22	9	6
1062	12	10	38	88	247	20	Male	Non-hispanic	Asian	0	13	22	9	6
1062	86	8	31	89	218	20	Male	Non-hispanic	Asian	0	13	22	9	6
1062	77	84	-18	90	142	20	Male	Non-hispanic	Asian	0	13	22	9	6
1062	17	25	38	91	850	20	Male	Non-hispanic	Asian	0	13	22	9	6
1062	89	0	50	92	122	20	Male	Non-hispanic	Asian	0	13	22	9	6
1062	92	0	27	93	103	20	Male	Non-hispanic	Asian	0	13	22	9	6
1062	100	0	49	94	52	20	Male	Non-hispanic	Asian	0	13	22	9	6
1062	92	32	21	95	234	20	Male	Non-hispanic	Asian	0	13	22	9	6
1062	80	11	47	96	837	20	Male	Non-hispanic	Asian	0	13	22	9	6
1062	39	73	0	97	214	20	Male	Non-hispanic	Asian	0	13	22	9	6
1062				98		20	Male	Non-hispanic	Asian	0	13	22	9	6
1062	50	50	0	99		20	Male	Non-hispanic	Asian	0	13	22	9	6
1062				100		20	Male	Non-hispanic	Asian	0	13	22	9	6
1062	93	22	45	101		20	Male	Non-hispanic	Asian	0	13	22	9	6
1062				102		20	Male	Non-hispanic	Asian	0	13	22	9	6
1062				103		20	Male	Non-hispanic	Asian	0	13	22	9	6
1062				104		20	Male	Non-hispanic	Asian	0	13	22	9	6
1062				105		20	Male	Non-hispanic	Asian	0	13	22	9	6
1063	75	5	48	1	0	28	Female	Hispanic	Multiple Races	0	14	21	19	12
1063	99	0	44	2	83	28	Female	Hispanic	Multiple Races	0	14	21	19	12
1063	93	6	49	3	159	28	Female	Hispanic	Multiple Races	0	14	21	19	12
1063	50	0	46	4	55	28	Female	Hispanic	Multiple Races	0	14	21	19	12
1063	96	58	37	5	173	28	Female	Hispanic	Multiple Races	0	14	21	19	12
1063	22	22	18	6	902	28	Female	Hispanic	Multiple Races	0	14	21	19	12
1063	26	8	43	7	79	28	Female	Hispanic	Multiple Races	0	14	21	19	12
1063	94	0	37	8	87	28	Female	Hispanic	Multiple Races	0	14	21	19	12
1063	31	86	-48	9	76	28	Female	Hispanic	Multiple Races	0	14	21	19	12
1063	95	7	36	10	312	28	Female	Hispanic	Multiple Races	0	14	21	19	12
1063	86	50	-37	11	955	28	Female	Hispanic	Multiple Races	0	14	21	19	12
1063	75	50	-38	12	79	28	Female	Hispanic	Multiple Races	0	14	21	19	12
1063	50	50	0	13	159	28	Female	Hispanic	Multiple Races	0	14	21	19	12
1063	20	69	0	14	90	28	Female	Hispanic	Multiple Races	0	14	21	19	12
1063	85	21	37	15	188	28	Female	Hispanic	Multiple Races	0	14	21	19	12
1063	78	20	40	16	845	28	Female	Hispanic	Multiple Races	0	14	21	19	12
1063	72	50	26	17	140	28	Female	Hispanic	Multiple Races	0	14	21	19	12
1063				18		28	Female	Hispanic	Multiple Races	0	14	21	19	12
1063	79	17	28	19		28	Female	Hispanic	Multiple Races	0	14	21	19	12
1063	80	22	32	20	37	28	Female	Hispanic	Multiple Races	0	14	21	19	12
1063	50	2	25	21	1009	28	Female	Hispanic	Multiple Races	0	14	21	19	12
1063	77	17	26	22	116	28	Female	Hispanic	Multiple Races	0	14	21	19	12
1063	50	50	0	23	140	28	Female	Hispanic	Multiple Races	0	14	21	19	12
1063				24		28	Female	Hispanic	Multiple Races	0	14	21	19	12
1063				25		28	Female	Hispanic	Multiple Races	0	14	21	19	12
1063	28	6	22	26		28	Female	Hispanic	Multiple Races	0	14	21	19	12
1063	77	18	24	27	59	28	Female	Hispanic	Multiple Races	0	14	21	19	12
1063	99	23	41	28	120	28	Female	Hispanic	Multiple Races	0	14	21	19	12
1063	79	0	26	29	164	28	Female	Hispanic	Multiple Races	0	14	21	19	12
1063	88	0	23	30	120	28	Female	Hispanic	Multiple Races	0	14	21	19	12
1063	96	0	26	31	974	28	Female	Hispanic	Multiple Races	0	14	21	19	12
1063	81	0	26	32	111	28	Female	Hispanic	Multiple Races	0	14	21	19	12
1063	79	0	28	33	72	28	Female	Hispanic	Multiple Races	0	14	21	19	12
1063	80	7	46	34	159	28	Female	Hispanic	Multiple Races	0	14	21	19	12
1063	93	0	42	35	125	28	Female	Hispanic	Multiple Races	0	14	21	19	12
1063	87	91	21	36	898	28	Female	Hispanic	Multiple Races	0	14	21	19	12
1063	95	0	10	37	227	28	Female	Hispanic	Multiple Races	0	14	21	19	12
1063	25	2	35	38	114	28	Female	Hispanic	Multiple Races	0	14	21	19	12
1063				39		28	Female	Hispanic	Multiple Races	0	14	21	19	12
1063	50	0	0	40		28	Female	Hispanic	Multiple Races	0	14	21	19	12
1063	86	1	33	41	979	28	Female	Hispanic	Multiple Races	0	14	21	19	12
1063	83	23	23	42	81	28	Female	Hispanic	Multiple Races	0	14	21	19	12
1063				43		28	Female	Hispanic	Multiple Races	0	14	21	19	12
1063	80	0	50	44		28	Female	Hispanic	Multiple Races	0	14	21	19	12
1063				45		28	Female	Hispanic	Multiple Races	0	14	21	19	12
1063				46		28	Female	Hispanic	Multiple Races	0	14	21	19	12
1063	65	0	40	47		28	Female	Hispanic	Multiple Races	0	14	21	19	12
1063				48		28	Female	Hispanic	Multiple Races	0	14	21	19	12
1063	92	0	42	49		28	Female	Hispanic	Multiple Races	0	14	21	19	12
1063	90	1	46	50	61	28	Female	Hispanic	Multiple Races	0	14	21	19	12
1063	36	11	31	51	922	28	Female	Hispanic	Multiple Races	0	14	21	19	12
1063	85	0	32	52	218	28	Female	Hispanic	Multiple Races	0	14	21	19	12
1063	96	12	38	53	109	28	Female	Hispanic	Multiple Races	0	14	21	19	12
1063	50	0	26	54	120	28	Female	Hispanic	Multiple Races	0	14	21	19	12
1063	100	6	50	55	120	28	Female	Hispanic	Multiple Races	0	14	21	19	12
1063	73	0	18	56	878	28	Female	Hispanic	Multiple Races	0	14	21	19	12
1063	78	12	34	57	227	28	Female	Hispanic	Multiple Races	0	14	21	19	12
1063	70	11	32	58	129	28	Female	Hispanic	Multiple Races	0	14	21	19	12
1063	76	6	44	59	48	28	Female	Hispanic	Multiple Races	0	14	21	19	12
1063	100	0	50	60	105	28	Female	Hispanic	Multiple Races	0	14	21	19	12
1063	100	3	31	61	1022	28	Female	Hispanic	Multiple Races	0	14	21	19	12
1063	96	1	38	62	92	28	Female	Hispanic	Multiple Races	0	14	21	19	12
1063				63		28	Female	Hispanic	Multiple Races	0	14	21	19	12
1063				64		28	Female	Hispanic	Multiple Races	0	14	21	19	12
1063				65		28	Female	Hispanic	Multiple Races	0	14	21	19	12
1063	76	0	47	66		28	Female	Hispanic	Multiple Races	0	14	21	19	12
1063	89	3	31	67	74	28	Female	Hispanic	Multiple Races	0	14	21	19	12
1063				68		28	Female	Hispanic	Multiple Races	0	14	21	19	12
1063	78	4	30	69		28	Female	Hispanic	Multiple Races	0	14	21	19	12
1063	82	44	17	70	81	28	Female	Hispanic	Multiple Races	0	14	21	19	12
1063	100	10	32	71	1068	28	Female	Hispanic	Multiple Races	0	14	21	19	12
1063	100	0	36	72	122	28	Female	Hispanic	Multiple Races	0	14	21	19	12
1063	19	25	28	73	144	28	Female	Hispanic	Multiple Races	0	14	21	19	12
1063	77	79	33	74	98	28	Female	Hispanic	Multiple Races	0	14	21	19	12
1063	91	5	42	75	116	28	Female	Hispanic	Multiple Races	0	14	21	19	12
1063				76		28	Female	Hispanic	Multiple Races	0	14	21	19	12
1063				77		28	Female	Hispanic	Multiple Races	0	14	21	19	12
1063	29	84	-39	78		28	Female	Hispanic	Multiple Races	0	14	21	19	12
1063	50	50	0	79	85	28	Female	Hispanic	Multiple Races	0	14	21	19	12
1063				80		28	Female	Hispanic	Multiple Races	0	14	21	19	12
1063	82	30	24	81		28	Female	Hispanic	Multiple Races	0	14	21	19	12
1063	88	0	38	82	118	28	Female	Hispanic	Multiple Races	0	14	21	19	12
1063	95	8	31	83	120	28	Female	Hispanic	Multiple Races	0	14	21	19	12
1063	100	4	37	84	144	28	Female	Hispanic	Multiple Races	0	14	21	19	12
1063	94	0	34	85	109	28	Female	Hispanic	Multiple Races	0	14	21	19	12
1063	78	10	37	86	865	28	Female	Hispanic	Multiple Races	0	14	21	19	12
1063	54	12	-36	87	72	28	Female	Hispanic	Multiple Races	0	14	21	19	12
1063				88		28	Female	Hispanic	Multiple Races	0	14	21	19	12
1063	89	0	39	89		28	Female	Hispanic	Multiple Races	0	14	21	19	12
1063	0	20	-39	90	107	28	Female	Hispanic	Multiple Races	0	14	21	19	12
1063	50	50	35	91	1035	28	Female	Hispanic	Multiple Races	0	14	21	19	12
1063	77	0	27	92	129	28	Female	Hispanic	Multiple Races	0	14	21	19	12
1063	81	0	39	93	129	28	Female	Hispanic	Multiple Races	0	14	21	19	12
1063	77	1	33	94	114	28	Female	Hispanic	Multiple Races	0	14	21	19	12
1063				95		28	Female	Hispanic	Multiple Races	0	14	21	19	12
1063				96		28	Female	Hispanic	Multiple Races	0	14	21	19	12
1063	88	15	25	97		28	Female	Hispanic	Multiple Races	0	14	21	19	12
1063	35	28	-29	98	100	28	Female	Hispanic	Multiple Races	0	14	21	19	12
1063	87	1	31	99	142	28	Female	Hispanic	Multiple Races	0	14	21	19	12
1063	80	20	41	100	42	28	Female	Hispanic	Multiple Races	0	14	21	19	12
1063	23	0	27	101	909	28	Female	Hispanic	Multiple Races	0	14	21	19	12
1063	87	0	-35	102	76	28	Female	Hispanic	Multiple Races	0	14	21	19	12
1063	90	0	22	103	251	28	Female	Hispanic	Multiple Races	0	14	21	19	12
1063	82	3	50	104	131	28	Female	Hispanic	Multiple Races	0	14	21	19	12
1063	81	10	31	105	107	28	Female	Hispanic	Multiple Races	0	14	21	19	12
1064	31	77	-25	1	0	27	Male	Non-hispanic	White	0	30	13	11	
1064				2		27	Male	Non-hispanic	White	0	30	13	11	
1064	50	70	29	3		27	Male	Non-hispanic	White	0	30	13	11	
1064	63	34	0	4	98	27	Male	Non-hispanic	White	0	30	13	11	
1064	64	32	15	5	79	27	Male	Non-hispanic	White	0	30	13	11	
1064				6		27	Male	Non-hispanic	White	0	30	13	11	
1064	34	62	-16	7		27	Male	Non-hispanic	White	0	30	13	11	
1064	64	59	-6	8	87	27	Male	Non-hispanic	White	0	30	13	11	
1064	68	62	5	9	127	27	Male	Non-hispanic	White	0	30	13	11	
1064				10		27	Male	Non-hispanic	White	0	30	13	11	
1064				11		27	Male	Non-hispanic	White	0	30	13	11	
1064	24	40	10	12		27	Male	Non-hispanic	White	0	30	13	11	
1064	68	25	17	13	120	27	Male	Non-hispanic	White	0	30	13	11	
1064	80	1	18	14	343	27	Male	Non-hispanic	White	0	30	13	11	
1064	74	25	16	15	111	27	Male	Non-hispanic	White	0	30	13	11	
1064				16		27	Male	Non-hispanic	White	0	30	13	11	
1064	16	24	-16	17		27	Male	Non-hispanic	White	0	30	13	11	
1064	67	50	4	18	201	27	Male	Non-hispanic	White	0	30	13	11	
1064	68	20	23	19	135	27	Male	Non-hispanic	White	0	30	13	11	
1064	81	21	15	20	28	27	Male	Non-hispanic	White	0	30	13	11	
1064	27	60	-5	21	963	27	Male	Non-hispanic	White	0	30	13	11	
1064				22		27	Male	Non-hispanic	White	0	30	13	11	
1064	32	71	-29	23		27	Male	Non-hispanic	White	0	30	13	11	
1064	32	64	-13	24	76	27	Male	Non-hispanic	White	0	30	13	11	
1064				25		27	Male	Non-hispanic	White	0	30	13	11	
1064	33	60	-7	26		27	Male	Non-hispanic	White	0	30	13	11	
1064	30	57	8	27	256	27	Male	Non-hispanic	White	0	30	13	11	
1064	69	45	9	28	140	27	Male	Non-hispanic	White	0	30	13	11	
1064	60	22	7	29	170	27	Male	Non-hispanic	White	0	30	13	11	
1064	79	19	28	30	133	27	Male	Non-hispanic	White	0	30	13	11	
1064				31		27	Male	Non-hispanic	White	0	30	13	11	
1064	54	37	17	32		27	Male	Non-hispanic	White	0	30	13	11	
1064	39	63	-2	33	149	27	Male	Non-hispanic	White	0	30	13	11	
1064	35	40	-3	34	197	27	Male	Non-hispanic	White	0	30	13	11	
1064				35		27	Male	Non-hispanic	White	0	30	13	11	
1064				36		27	Male	Non-hispanic	White	0	30	13	11	
1064	39	36	6	37		27	Male	Non-hispanic	White	0	30	13	11	
1064	59	41	10	38	253	27	Male	Non-hispanic	White	0	30	13	11	
1064	44	45	-1	39	199	27	Male	Non-hispanic	White	0	30	13	11	
1064	37	48	-6	40	153	27	Male	Non-hispanic	White	0	30	13	11	
1064	99	8	49	41	723	27	Male	Non-hispanic	White	0	30	13	11	
1064	32	40	4	42	59	27	Male	Non-hispanic	White	0	30	13	11	
1064	58	46	2	43	162	27	Male	Non-hispanic	White	0	30	13	11	
1064				44		27	Male	Non-hispanic	White	0	30	13	11	
1064				45		27	Male	Non-hispanic	White	0	30	13	11	
1064	38	64	1	46		27	Male	Non-hispanic	White	0	30	13	11	
1064	53	30	7	47	253	27	Male	Non-hispanic	White	0	30	13	11	
1064	41	43	-11	48	44	27	Male	Non-hispanic	White	0	30	13	11	
1064	60	30	14	49	218	27	Male	Non-hispanic	White	0	30	13	11	
1064	61	44	8	50	55	27	Male	Non-hispanic	White	0	30	13	11	
1064				51		27	Male	Non-hispanic	White	0	30	13	11	
1064	52	38	17	52		27	Male	Non-hispanic	White	0	30	13	11	
1064	60	34	5	53	140	27	Male	Non-hispanic	White	0	30	13	11	
1064	64	50	5	54	107	27	Male	Non-hispanic	White	0	30	13	11	
1064				55		27	Male	Non-hispanic	White	0	30	13	11	
1064	30	12	21	56		27	Male	Non-hispanic	White	0	30	13	11	
1064	52	39	8	57	312	27	Male	Non-hispanic	White	0	30	13	11	
1064	65	25	22	58	122	27	Male	Non-hispanic	White	0	30	13	11	
1064	62	44	10	59	168	27	Male	Non-hispanic	White	0	30	13	11	
1064	37	24	8	60	162	27	Male	Non-hispanic	White	0	30	13	11	
1064	61	34	7	61	797	27	Male	Non-hispanic	White	0	30	13	11	
1064				62		27	Male	Non-hispanic	White	0	30	13	11	
1064	72	36	17	63		27	Male	Non-hispanic	White	0	30	13	11	
1064	64	38	14	64	109	27	Male	Non-hispanic	White	0	30	13	11	
1064				65		27	Male	Non-hispanic	White	0	30	13	11	
1064				66		27	Male	Non-hispanic	White	0	30	13	11	
1064				67		27	Male	Non-hispanic	White	0	30	13	11	
1064				68		27	Male	Non-hispanic	White	0	30	13	11	
1064				69		27	Male	Non-hispanic	White	0	30	13	11	
1064				70		27	Male	Non-hispanic	White	0	30	13	11	
1064				71		27	Male	Non-hispanic	White	0	30	13	11	
1064				72		27	Male	Non-hispanic	White	0	30	13	11	
1064				73		27	Male	Non-hispanic	White	0	30	13	11	
1064	52	32	12	74		27	Male	Non-hispanic	White	0	30	13	11	
1064	66	23	10	75	149	27	Male	Non-hispanic	White	0	30	13	11	
1064	32	34	15	76	985	27	Male	Non-hispanic	White	0	30	13	11	
1064				77		27	Male	Non-hispanic	White	0	30	13	11	
1064	37	37	10	78		27	Male	Non-hispanic	White	0	30	13	11	
1064				79		27	Male	Non-hispanic	White	0	30	13	11	
1064	71	19	18	80		27	Male	Non-hispanic	White	0	30	13	11	
1064	65	28	16	81	826	27	Male	Non-hispanic	White	0	30	13	11	
1064				82		27	Male	Non-hispanic	White	0	30	13	11	
1064				83		27	Male	Non-hispanic	White	0	30	13	11	
1064	36	31	21	84		27	Male	Non-hispanic	White	0	30	13	11	
1064				85		27	Male	Non-hispanic	White	0	30	13	11	
1064				86		27	Male	Non-hispanic	White	0	30	13	11	
1064				87		27	Male	Non-hispanic	White	0	30	13	11	
1064				88		27	Male	Non-hispanic	White	0	30	13	11	
1064				89		27	Male	Non-hispanic	White	0	30	13	11	
1064				90		27	Male	Non-hispanic	White	0	30	13	11	
1064				91		27	Male	Non-hispanic	White	0	30	13	11	
1064				92		27	Male	Non-hispanic	White	0	30	13	11	
1064				93		27	Male	Non-hispanic	White	0	30	13	11	
1064				94		27	Male	Non-hispanic	White	0	30	13	11	
1064				95		27	Male	Non-hispanic	White	0	30	13	11	
1064				96		27	Male	Non-hispanic	White	0	30	13	11	
1064				97		27	Male	Non-hispanic	White	0	30	13	11	
1064				98		27	Male	Non-hispanic	White	0	30	13	11	
1064				99		27	Male	Non-hispanic	White	0	30	13	11	
1064				100		27	Male	Non-hispanic	White	0	30	13	11	
1064	37	46	4	101		27	Male	Non-hispanic	White	0	30	13	11	
1064	63	46	9	102	159	27	Male	Non-hispanic	White	0	30	13	11	
1064				103		27	Male	Non-hispanic	White	0	30	13	11	
1064	70	58	17	104		27	Male	Non-hispanic	White	0	30	13	11	
1064				105		27	Male	Non-hispanic	White	0	30	13	11	
1065	81	76	-17	1	0	25	Female	Non-hispanic	White	1	45	12	19	27
1065	87	85	-17	2	66	25	Female	Non-hispanic	White	1	45	12	19	27
1065	84	90	-26	3	162	25	Female	Non-hispanic	White	1	45	12	19	27
1065	48	80	-14	4	61	25	Female	Non-hispanic	White	1	45	12	19	27
1065	50	86	-11	5	238	25	Female	Non-hispanic	White	1	45	12	19	27
1065	77	71	0	6	904	25	Female	Non-hispanic	White	1	45	12	19	27
1065	87	50	-17	7	105	25	Female	Non-hispanic	White	1	45	12	19	27
1065	50	64	-30	8	149	25	Female	Non-hispanic	White	1	45	12	19	27
1065	70	76	-35	9	116	25	Female	Non-hispanic	White	1	45	12	19	27
1065				10		25	Female	Non-hispanic	White	1	45	12	19	27
1065	70	56	-6	11		25	Female	Non-hispanic	White	1	45	12	19	27
1065				12		25	Female	Non-hispanic	White	1	45	12	19	27
1065	19	69	-27	13		25	Female	Non-hispanic	White	1	45	12	19	27
1065	29	81	-18	14	125	25	Female	Non-hispanic	White	1	45	12	19	27
1065	21	81	-31	15	57	25	Female	Non-hispanic	White	1	45	12	19	27
1065	70	88	-44	16	1081	25	Female	Non-hispanic	White	1	45	12	19	27
1065	50	66	-34	17	74	25	Female	Non-hispanic	White	1	45	12	19	27
1065	43	69	-27	18	94	25	Female	Non-hispanic	White	1	45	12	19	27
1065	50	78	-32	19	118	25	Female	Non-hispanic	White	1	45	12	19	27
1065	74	71	-25	20	85	25	Female	Non-hispanic	White	1	45	12	19	27
1065	67	81	-29	21	893	25	Female	Non-hispanic	White	1	45	12	19	27
1065	79	65	-16	22	103	25	Female	Non-hispanic	White	1	45	12	19	27
1065	81	78	-43	23	280	25	Female	Non-hispanic	White	1	45	12	19	27
1065	22	50	-14	24	138	25	Female	Non-hispanic	White	1	45	12	19	27
1065				25		25	Female	Non-hispanic	White	1	45	12	19	27
1065	65	68	-17	26		25	Female	Non-hispanic	White	1	45	12	19	27
1065	86	79	23	27	199	25	Female	Non-hispanic	White	1	45	12	19	27
1065	59	81	12	28	144	25	Female	Non-hispanic	White	1	45	12	19	27
1065	69	73	17	29	181	25	Female	Non-hispanic	White	1	45	12	19	27
1065	70	65	10	30	48	25	Female	Non-hispanic	White	1	45	12	19	27
1065	74	76	-12	31	979	25	Female	Non-hispanic	White	1	45	12	19	27
1065	68	75	15	32	133	25	Female	Non-hispanic	White	1	45	12	19	27
1065	30	76	-6	33	133	25	Female	Non-hispanic	White	1	45	12	19	27
1065	35	90	-19	34	79	25	Female	Non-hispanic	White	1	45	12	19	27
1065	39	74	-31	35	72	25	Female	Non-hispanic	White	1	45	12	19	27
1065				36		25	Female	Non-hispanic	White	1	45	12	19	27
1065				37		25	Female	Non-hispanic	White	1	45	12	19	27
1065				38		25	Female	Non-hispanic	White	1	45	12	19	27
1065	37	83	-25	39		25	Female	Non-hispanic	White	1	45	12	19	27
1065	39	84	-26	40	175	25	Female	Non-hispanic	White	1	45	12	19	27
1065	44	51	-25	41	957	25	Female	Non-hispanic	White	1	45	12	19	27
1065	29	61	-12	42	151	25	Female	Non-hispanic	White	1	45	12	19	27
1065	69	78	-27	43	76	25	Female	Non-hispanic	White	1	45	12	19	27
1065	38	79	-27	44	131	25	Female	Non-hispanic	White	1	45	12	19	27
1065				45		25	Female	Non-hispanic	White	1	45	12	19	27
1065	32	38	14	46		25	Female	Non-hispanic	White	1	45	12	19	27
1065	35	42	23	47	125	25	Female	Non-hispanic	White	1	45	12	19	27
1065	24	37	27	48	131	25	Female	Non-hispanic	White	1	45	12	19	27
1065				49		25	Female	Non-hispanic	White	1	45	12	19	27
1065	19	65	-17	50		25	Female	Non-hispanic	White	1	45	12	19	27
1065	40	60	12	51	959	25	Female	Non-hispanic	White	1	45	12	19	27
1065	50	36	18	52	28	25	Female	Non-hispanic	White	1	45	12	19	27
1065	38	69	-15	53	57	25	Female	Non-hispanic	White	1	45	12	19	27
1065	50	64	-32	54	232	25	Female	Non-hispanic	White	1	45	12	19	27
1065	68	65	-16	55	138	25	Female	Non-hispanic	White	1	45	12	19	27
1065	50	59	10	56	950	25	Female	Non-hispanic	White	1	45	12	19	27
1065	62	72	-23	57	111	25	Female	Non-hispanic	White	1	45	12	19	27
1065	35	90	-25	58	129	25	Female	Non-hispanic	White	1	45	12	19	27
1065	50	72	-11	59	125	25	Female	Non-hispanic	White	1	45	12	19	27
1065				60		25	Female	Non-hispanic	White	1	45	12	19	27
1065	37	75	-37	61		25	Female	Non-hispanic	White	1	45	12	19	27
1065	64	74	-30	62	59	25	Female	Non-hispanic	White	1	45	12	19	27
1065	70	47	-10	63	197	25	Female	Non-hispanic	White	1	45	12	19	27
1065				64		25	Female	Non-hispanic	White	1	45	12	19	27
1065	31	63	-27	65		25	Female	Non-hispanic	White	1	45	12	19	27
1065				66		25	Female	Non-hispanic	White	1	45	12	19	27
1065	88	63	-9	67		25	Female	Non-hispanic	White	1	45	12	19	27
1065	90	80	-14	68	59	25	Female	Non-hispanic	White	1	45	12	19	27
1065	84	69	-9	69	87	25	Female	Non-hispanic	White	1	45	12	19	27
1065	73	68	-32	70	68	25	Female	Non-hispanic	White	1	45	12	19	27
1065	80	68	23	71	1118	25	Female	Non-hispanic	White	1	45	12	19	27
1065	72	40	10	72	153	25	Female	Non-hispanic	White	1	45	12	19	27
1065	67	69	-2	73	129	25	Female	Non-hispanic	White	1	45	12	19	27
1065	39	54	-13	74	166	25	Female	Non-hispanic	White	1	45	12	19	27
1065	31	60	-10	75	129	25	Female	Non-hispanic	White	1	45	12	19	27
1065	78	38	0	76	900	25	Female	Non-hispanic	White	1	45	12	19	27
1065	73	63	5	77	118	25	Female	Non-hispanic	White	1	45	12	19	27
[truncated: 122,629 more chars]
